# Supplementary material for: DNA Methylation Signatures of the Plant Chromomethyltransferases
Source: PLoS Genet. 2016 Dec 20;12(12):e1006526. doi: 10.1371/journal.pgen.1006526 (PMC5221884; doi:10.1371/journal.pgen.1006526)
Supplement: S1 Dataset — (TXT) [file pgen.1006526.s018.txt]

Locus	Name	wt1	wt2	slnrpd1-1	slnrpd1-2/3	slnrpe1-1/2	sizeClass
SL2.50ch00:6838-7023	Cluster_1	0	0	0	0	8	23
SL2.50ch00:12811-12950	Cluster_2	9	4	0	0	7	24
SL2.50ch00:13366-13784	Cluster_3	39	20	2	0	22	24
SL2.50ch00:14129-14436	Cluster_4	43	52	0	0	28	24
SL2.50ch00:16003-16155	Cluster_5	26	32	0	0	41	24
SL2.50ch00:18047-18475	Cluster_6	10	20	1	0	15	24
SL2.50ch00:18700-19049	Cluster_7	15	11	0	0	3	24
SL2.50ch00:20185-20316	Cluster_8	2	1	0	0	6	24
SL2.50ch00:20668-20738	Cluster_9	4	1	0	0	1	24
SL2.50ch00:21032-21122	Cluster_10	1	0	0	0	5	23
SL2.50ch00:21663-21714	Cluster_11	1	1	0	0	1	24
SL2.50ch00:21997-22039	Cluster_12	1	1	1	0	5	24
SL2.50ch00:22377-22509	Cluster_13	2	1	0	0	4	24
SL2.50ch00:22777-23251	Cluster_14	24	8	0	1	6	24
SL2.50ch00:23389-23441	Cluster_15	2	0	0	0	5	24
SL2.50ch00:23529-23644	Cluster_16	1	0	0	0	4	24
SL2.50ch00:25449-25582	Cluster_17	1	0	1	1	2	24
SL2.50ch00:63177-63289	Cluster_18	1	0	0	0	6	24
SL2.50ch00:70797-71023	Cluster_19	4	5	0	0	25	24
SL2.50ch00:93164-93228	Cluster_20	2	0	0	0	6	24
SL2.50ch00:94081-94256	Cluster_21	1	1	0	0	3	24
SL2.50ch00:94960-95213	Cluster_22	2	3	0	0	4	24
SL2.50ch00:95356-96562	Cluster_23	83	63	1	0	231	24
SL2.50ch00:96702-96770	Cluster_24	3	3	0	0	1	24
SL2.50ch00:97680-97891	Cluster_25	3	7	0	1	15	24
SL2.50ch00:98287-98322	Cluster_26	3	1	0	0	1	24
SL2.50ch00:98966-99254	Cluster_27	4	2	0	0	9	24
SL2.50ch00:100167-100473	Cluster_28	75	49	1	0	48	24
SL2.50ch00:102057-102221	Cluster_29	5	5	0	1	29	23
SL2.50ch00:102621-102911	Cluster_30	2	1	0	0	6	24
SL2.50ch00:103292-103412	Cluster_31	2	2	0	0	2	24
SL2.50ch00:103780-103967	Cluster_32	6	11	0	0	2	24
SL2.50ch00:105508-106254	Cluster_33	3	2	1	0	14	N
SL2.50ch00:129406-129471	Cluster_34	0	3	0	0	3	23
SL2.50ch00:150189-150351	Cluster_35	0	0	0	2	3	N
SL2.50ch00:164149-164362	Cluster_36	2	6	0	0	9	24
SL2.50ch00:164464-164630	Cluster_37	2	1	0	0	5	24
SL2.50ch00:193455-193973	Cluster_38	6	10	1	0	18	24
SL2.50ch00:208325-208368	Cluster_39	4	2	0	0	0	24
SL2.50ch00:225672-225871	Cluster_40	2	2	0	0	3	24
SL2.50ch00:225964-226165	Cluster_41	3	1	0	0	2	N
SL2.50ch00:252504-252637	Cluster_42	2	2	0	0	4	23
SL2.50ch00:254922-255128	Cluster_43	0	1	0	0	5	23
SL2.50ch00:260630-260816	Cluster_44	1	2	0	0	8	24
SL2.50ch00:268416-268849	Cluster_45	6	5	0	0	8	23
SL2.50ch00:283384-283440	Cluster_46	1	1	0	0	1	24
SL2.50ch00:337937-338216	Cluster_47	5	3	0	0	2	N
SL2.50ch00:380030-380122	Cluster_48	4	0	0	0	1	N
SL2.50ch00:405743-405763	Cluster_49	0	0	4	0	1	N
SL2.50ch00:407947-407973	Cluster_50	1	0	0	0	1	N
SL2.50ch00:426252-426275	Cluster_51	10	0	30	9	4	N
SL2.50ch00:495409-495443	Cluster_52	0	1	2	0	2	24
SL2.50ch00:499537-499647	Cluster_53	1	0	2	0	2	N
SL2.50ch00:523423-523695	Cluster_54	8	5	0	0	13	24
SL2.50ch00:523808-524145	Cluster_55	3	0	0	0	6	24
SL2.50ch00:529342-529798	Cluster_56	13	6	1	0	11	24
SL2.50ch00:529885-529975	Cluster_57	1	1	0	0	4	21
SL2.50ch00:546039-546150	Cluster_58	1	3	1	0	0	23
SL2.50ch00:546698-547242	Cluster_59	12	11	1	1	14	24
SL2.50ch00:547689-547891	Cluster_60	1	1	0	0	8	24
SL2.50ch00:549371-549577	Cluster_61	3	2	0	0	0	N
SL2.50ch00:549887-549908	Cluster_62	0	0	6	0	0	N
SL2.50ch00:550448-550821	Cluster_63	55	51	17	23	27	24
SL2.50ch00:550899-551146	Cluster_64	5	2	0	2	5	N
SL2.50ch00:551354-551446	Cluster_65	4	3	2	0	20	24
SL2.50ch00:551545-551861	Cluster_66	23	18	3	1	18	24
SL2.50ch00:552288-552651	Cluster_67	1	2	0	0	12	24
SL2.50ch00:552904-553028	Cluster_68	3	4	0	0	13	24
SL2.50ch00:567070-568405	Cluster_69	57	69	2	0	159	24
SL2.50ch00:568643-568843	Cluster_70	2	0	0	0	7	24
SL2.50ch00:568925-569665	Cluster_71	27	10	0	0	61	24
SL2.50ch00:569926-570403	Cluster_72	116	101	1	1	91	24
SL2.50ch00:570721-570846	Cluster_73	0	0	1	2	4	N
SL2.50ch00:570983-571046	Cluster_74	0	1	2	0	3	N
SL2.50ch00:572057-572250	Cluster_75	0	0	0	0	7	24
SL2.50ch00:572611-573045	Cluster_76	3	0	1	0	13	N
SL2.50ch00:574482-574561	Cluster_77	1	0	1	0	3	N
SL2.50ch00:575174-575298	Cluster_78	1	0	0	0	6	22
SL2.50ch00:575643-576073	Cluster_79	6	6	0	0	11	24
SL2.50ch00:576333-576761	Cluster_80	2	1	0	0	7	N
SL2.50ch00:593749-593886	Cluster_81	4	0	7	0	1	N
SL2.50ch00:637811-638361	Cluster_82	16	11	0	2	35	24
SL2.50ch00:638460-638608	Cluster_83	2	4	0	0	3	24
SL2.50ch00:657893-657993	Cluster_84	1	1	0	0	5	24
SL2.50ch00:697847-697994	Cluster_85	2	0	0	0	1	24
SL2.50ch00:700475-700637	Cluster_86	4	3	1	0	5	N
SL2.50ch00:723385-723402	Cluster_87	0	0	3	4	1	N
SL2.50ch00:748167-748791	Cluster_88	7	3	0	0	12	24
SL2.50ch00:748959-749252	Cluster_89	64	42	0	2	51	24
SL2.50ch00:756840-757035	Cluster_90	5	3	0	1	18	24
SL2.50ch00:774229-774349	Cluster_91	4	1	0	0	2	N
SL2.50ch00:839155-839347	Cluster_92	1	2	0	0	4	24
SL2.50ch00:865610-865940	Cluster_93	5	1	0	0	7	24
SL2.50ch00:873750-873920	Cluster_94	1	1	0	0	3	24
SL2.50ch00:875783-875889	Cluster_95	1	0	4	0	1	22
SL2.50ch00:878843-878975	Cluster_96	2	0	0	1	2	N
SL2.50ch00:880700-880856	Cluster_97	5	2	1	0	5	24
SL2.50ch00:891075-891262	Cluster_98	1	2	0	0	3	24
SL2.50ch00:892445-892473	Cluster_99	0	1	0	0	3	24
SL2.50ch00:894775-894872	Cluster_100	2	1	0	0	3	24
SL2.50ch00:896732-896803	Cluster_101	3	0	0	0	19	24
SL2.50ch00:896914-897089	Cluster_102	3	2	0	0	6	23
SL2.50ch00:927653-927909	Cluster_103	5	3	2	0	15	24
SL2.50ch00:928034-928108	Cluster_104	2	1	0	0	3	N
SL2.50ch00:929507-929628	Cluster_105	2	2	15	5	4	22
SL2.50ch00:931318-931641	Cluster_106	11	8	0	0	43	24
SL2.50ch00:990265-990335	Cluster_107	0	3	0	0	2	24
SL2.50ch00:995025-995152	Cluster_108	3	0	0	1	1	23
SL2.50ch00:1004461-1004544	Cluster_109	1	0	4	0	0	23
SL2.50ch00:1017612-1017651	Cluster_110	2	1	0	0	3	24
SL2.50ch00:1026103-1026134	Cluster_111	4	4	0	0	1	24
SL2.50ch00:1026218-1026401	Cluster_112	2	2	0	0	5	24
SL2.50ch00:1075852-1075892	Cluster_113	0	1	0	0	3	24
SL2.50ch00:1076393-1077033	Cluster_114	7	1	0	0	12	N
SL2.50ch00:1077139-1077415	Cluster_115	5	1	0	0	9	N
SL2.50ch00:1092903-1093033	Cluster_116	1	2	0	0	4	24
SL2.50ch00:1093337-1093514	Cluster_117	1	1	0	0	2	24
SL2.50ch00:1094165-1094519	Cluster_118	48	34	2	0	47	24
SL2.50ch00:1096557-1096896	Cluster_119	21	24	0	0	24	24
SL2.50ch00:1099238-1099422	Cluster_120	1	4	0	0	2	N
SL2.50ch00:1100414-1100787	Cluster_121	136	109	1	1	94	24
SL2.50ch00:1101621-1101732	Cluster_122	8	6	0	0	14	24
SL2.50ch00:1113051-1113259	Cluster_123	9	8	4	2	8	24
SL2.50ch00:1115555-1115847	Cluster_124	7	2	0	0	2	24
SL2.50ch00:1115980-1116057	Cluster_125	2	1	0	0	2	24
SL2.50ch00:1134874-1134987	Cluster_126	0	2	0	0	1	24
SL2.50ch00:1136947-1137065	Cluster_127	1	0	4	0	1	N
SL2.50ch00:1137713-1137742	Cluster_128	2	0	0	0	0	20
SL2.50ch00:1143593-1143785	Cluster_129	56	60	14	5	93	24
SL2.50ch00:1143878-1143951	Cluster_130	1	1	0	2	6	24
SL2.50ch00:1144698-1145257	Cluster_131	71	69	4	6	206	24
SL2.50ch00:1145501-1145561	Cluster_132	1	5	1	0	4	24
SL2.50ch00:1145822-1146053	Cluster_133	5	10	1	0	21	24
SL2.50ch00:1146313-1146546	Cluster_134	3	7	0	0	10	24
SL2.50ch00:1146775-1147162	Cluster_135	10	13	1	0	63	24
SL2.50ch00:1147470-1148047	Cluster_136	37	33	5	1	38	24
SL2.50ch00:1148607-1149095	Cluster_137	32	21	0	0	36	24
SL2.50ch00:1150304-1150578	Cluster_138	1	1	0	0	4	21
SL2.50ch00:1150802-1151118	Cluster_139	9	5	6	5	4	22
SL2.50ch00:1152106-1153038	Cluster_140	25	24	15	16	19	22
SL2.50ch00:1153310-1153481	Cluster_141	5	3	1	1	1	24
SL2.50ch00:1154023-1154435	Cluster_142	8	6	0	0	7	24
SL2.50ch00:1154578-1154694	Cluster_143	2	1	1	0	2	24
SL2.50ch00:1155143-1155231	Cluster_144	7	6	0	0	2	24
SL2.50ch00:1156484-1156763	Cluster_145	10	6	0	0	11	24
SL2.50ch00:1168251-1168380	Cluster_146	0	0	2	0	3	24
SL2.50ch00:1172775-1172841	Cluster_147	2	1	0	0	2	N
SL2.50ch00:1172968-1173174	Cluster_148	0	2	1	0	7	24
SL2.50ch00:1174113-1174323	Cluster_149	1	2	4	0	2	21
SL2.50ch00:1175348-1175498	Cluster_150	2	1	0	0	5	24
SL2.50ch00:1176351-1176489	Cluster_151	1	1	2	1	2	N
SL2.50ch00:1177553-1177658	Cluster_152	0	1	0	1	5	N
SL2.50ch00:1178379-1178490	Cluster_153	0	2	0	0	3	21
SL2.50ch00:1202211-1202322	Cluster_154	3	7	0	2	2	24
SL2.50ch00:1204213-1204665	Cluster_155	17	17	41	19	19	22
SL2.50ch00:1205011-1205201	Cluster_156	1	1	2	1	0	22
SL2.50ch00:1205777-1206064	Cluster_157	2	3	11	5	8	N
SL2.50ch00:1206525-1206747	Cluster_158	3	3	0	0	7	23
SL2.50ch00:1210928-1212314	Cluster_159	95	76	156	160	130	22
SL2.50ch00:1212490-1213745	Cluster_160	48	53	71	70	77	24
SL2.50ch00:1224986-1225077	Cluster_161	0	0	0	0	5	N
SL2.50ch00:1230186-1230284	Cluster_162	4	1	0	0	4	23
SL2.50ch00:1230406-1230886	Cluster_163	15	11	0	0	17	24
SL2.50ch00:1230963-1231037	Cluster_164	1	1	0	1	2	24
SL2.50ch00:1232954-1233121	Cluster_165	1	0	0	0	3	21
SL2.50ch00:1240058-1240243	Cluster_166	0	0	0	0	6	24
SL2.50ch00:1240607-1240696	Cluster_167	1	1	0	0	2	24
SL2.50ch00:1243149-1243489	Cluster_168	0	2	0	0	6	24
SL2.50ch00:1244767-1245198	Cluster_169	8	4	1	0	10	24
SL2.50ch00:1249747-1249852	Cluster_170	1	1	1	0	6	N
SL2.50ch00:1250435-1250659	Cluster_171	1	2	3	0	5	N
SL2.50ch00:1251137-1251386	Cluster_172	0	2	0	0	5	24
SL2.50ch00:1251830-1251895	Cluster_173	0	0	0	0	9	23
SL2.50ch00:1251998-1252175	Cluster_174	2	4	1	2	9	N
SL2.50ch00:1252587-1252724	Cluster_175	1	2	0	1	1	23
SL2.50ch00:1253428-1253570	Cluster_176	2	2	0	0	5	N
SL2.50ch00:1260084-1260207	Cluster_177	0	1	0	0	2	23
SL2.50ch00:1260746-1261270	Cluster_178	10	4	0	0	28	24
SL2.50ch00:1261389-1261857	Cluster_179	1	5	0	0	9	24
SL2.50ch00:1266944-1267071	Cluster_180	2	1	0	0	3	24
SL2.50ch00:1282090-1282138	Cluster_181	1	0	1	0	4	24
SL2.50ch00:1282382-1282622	Cluster_182	10	5	0	0	8	24
SL2.50ch00:1302353-1302382	Cluster_183	1	0	0	0	2	24
SL2.50ch00:1318296-1318616	Cluster_184	2	3	0	0	6	24
SL2.50ch00:1318850-1319552	Cluster_185	16	17	0	0	38	24
SL2.50ch00:1319637-1319995	Cluster_186	7	6	0	0	25	24
SL2.50ch00:1320083-1320410	Cluster_187	6	7	0	0	12	24
SL2.50ch00:1327609-1327674	Cluster_188	1	1	0	0	2	N
SL2.50ch00:1337335-1337463	Cluster_189	0	1	2	0	2	20
SL2.50ch00:1359936-1359990	Cluster_190	1	0	0	0	0	N
SL2.50ch00:1364041-1364375	Cluster_191	3	10	1	0	7	24
SL2.50ch00:1364529-1364697	Cluster_192	2	1	0	0	3	N
SL2.50ch00:1365175-1365242	Cluster_193	2	3	0	0	10	24
SL2.50ch00:1365906-1366000	Cluster_194	0	2	0	0	2	24
SL2.50ch00:1368848-1369164	Cluster_195	3	0	0	0	8	24
SL2.50ch00:1371806-1371972	Cluster_196	0	0	0	0	1	24
SL2.50ch00:1374470-1374868	Cluster_197	9	12	0	0	22	24
SL2.50ch00:1375878-1376011	Cluster_198	18	7	1	0	29	24
SL2.50ch00:1377228-1377263	Cluster_199	1	1	0	0	3	24
SL2.50ch00:1377964-1378228	Cluster_200	2	6	0	1	4	N
SL2.50ch00:1388678-1388871	Cluster_201	5	1	3	0	0	24
SL2.50ch00:1390357-1390438	Cluster_202	4	0	0	0	0	N
SL2.50ch00:1390650-1390748	Cluster_203	6	0	0	0	2	24
SL2.50ch00:1390823-1391057	Cluster_204	23	2	0	0	13	24
SL2.50ch00:1405154-1405207	Cluster_205	3	0	0	0	2	24
SL2.50ch00:1407068-1407117	Cluster_206	1	0	0	0	4	24
SL2.50ch00:1428064-1428231	Cluster_207	1	2	0	0	7	N
SL2.50ch00:1497183-1497200	Cluster_208	1	0	4	3	3	N
SL2.50ch00:1541342-1541383	Cluster_209	4	2	2	3	6	N
SL2.50ch00:1570892-1571037	Cluster_210	2	1	0	0	3	24
SL2.50ch00:1572935-1573192	Cluster_211	4	2	1	2	5	23
SL2.50ch00:1573526-1573733	Cluster_212	4	3	0	0	2	N
SL2.50ch00:1574018-1574143	Cluster_213	0	0	0	1	3	24
SL2.50ch00:1574236-1574511	Cluster_214	4	1	0	2	1	N
SL2.50ch00:1575567-1575772	Cluster_215	2	1	1	0	5	24
SL2.50ch00:1576663-1576819	Cluster_216	1	3	0	0	5	24
SL2.50ch00:1578520-1578694	Cluster_217	1	0	0	1	11	24
SL2.50ch00:1579881-1579924	Cluster_218	0	3	0	0	5	24
SL2.50ch00:1580759-1580895	Cluster_219	5	0	0	0	6	24
SL2.50ch00:1580987-1581073	Cluster_220	0	1	0	0	4	24
SL2.50ch00:1582423-1582469	Cluster_221	2	0	0	0	3	22
SL2.50ch00:1589517-1589693	Cluster_222	3	4	0	0	10	24
SL2.50ch00:1625688-1625985	Cluster_223	0	3	1	0	6	24
SL2.50ch00:1638309-1638558	Cluster_224	5	1	0	0	1	N
SL2.50ch00:1638950-1639044	Cluster_225	2	0	1	0	2	24
SL2.50ch00:1643222-1643618	Cluster_226	6	2	3	4	6	N
SL2.50ch00:1644119-1644345	Cluster_227	2	2	0	0	2	N
SL2.50ch00:1646807-1647016	Cluster_228	1	1	0	0	8	24
SL2.50ch00:1647825-1648059	Cluster_229	3	3	0	0	4	24
SL2.50ch00:1649445-1649549	Cluster_230	0	2	2	0	1	24
SL2.50ch00:1668152-1668270	Cluster_231	1	2	0	0	2	22
SL2.50ch00:1668888-1669207	Cluster_232	14	12	0	0	36	24
SL2.50ch00:1669448-1669553	Cluster_233	2	0	0	0	6	24
SL2.50ch00:1672195-1672335	Cluster_234	1	1	0	0	2	23
SL2.50ch00:1678316-1678468	Cluster_235	3	3	0	0	4	24
SL2.50ch00:1681552-1681706	Cluster_236	4	4	0	0	5	24
SL2.50ch00:1682682-1683259	Cluster_237	523	475	1582	1094	626	N
SL2.50ch00:1683652-1683918	Cluster_238	78	118	1	2	112	24
SL2.50ch00:1684718-1684795	Cluster_239	2	4	0	0	3	N
SL2.50ch00:1686115-1686181	Cluster_240	2	5	0	0	26	24
SL2.50ch00:1686641-1687091	Cluster_241	9	13	0	1	36	24
SL2.50ch00:1687245-1687425	Cluster_242	1	0	0	1	3	23
SL2.50ch00:1687999-1688148	Cluster_243	0	2	0	0	3	24
SL2.50ch00:1690194-1690539	Cluster_244	10	8	0	0	14	24
SL2.50ch00:1690886-1691313	Cluster_245	7	1	0	0	8	24
SL2.50ch00:1691420-1691568	Cluster_246	6	3	1	0	14	24
SL2.50ch00:1691754-1692298	Cluster_247	77	57	0	2	144	24
SL2.50ch00:1693377-1693531	Cluster_248	2	0	0	1	2	20
SL2.50ch00:1693758-1693990	Cluster_249	8	8	0	0	9	24
SL2.50ch00:1695273-1695391	Cluster_250	2	1	0	0	1	N
SL2.50ch00:1695690-1695768	Cluster_251	8	6	0	0	7	N
SL2.50ch00:1696054-1696165	Cluster_252	0	0	0	0	5	24
SL2.50ch00:1696518-1696881	Cluster_253	1	4	0	0	8	24
SL2.50ch00:1700763-1700989	Cluster_254	14	7	1	0	9	24
SL2.50ch00:1701075-1701335	Cluster_255	0	2	0	1	3	24
SL2.50ch00:1706211-1706377	Cluster_256	4	5	0	0	2	24
SL2.50ch00:1708152-1708379	Cluster_257	7	11	0	1	10	24
SL2.50ch00:1709251-1709397	Cluster_258	2	1	0	0	2	23
SL2.50ch00:1709490-1709667	Cluster_259	0	1	0	0	8	24
SL2.50ch00:1709774-1709946	Cluster_260	0	4	0	0	3	24
SL2.50ch00:1714601-1714771	Cluster_261	1	1	0	0	3	N
SL2.50ch00:1715212-1715454	Cluster_262	0	0	0	0	5	24
SL2.50ch00:1715690-1715934	Cluster_263	2	1	0	0	1	24
SL2.50ch00:1716609-1716703	Cluster_264	2	12	0	1	2	24
SL2.50ch00:1716874-1717064	Cluster_265	2	2	1	1	4	24
SL2.50ch00:1717449-1717547	Cluster_266	4	2	0	0	1	24
SL2.50ch00:1724709-1724877	Cluster_267	3	5	0	0	6	24
SL2.50ch00:1725000-1725299	Cluster_268	5	9	0	0	27	24
SL2.50ch00:1727823-1727943	Cluster_269	2	1	0	0	4	24
SL2.50ch00:1728347-1728526	Cluster_270	3	5	1	0	5	23
SL2.50ch00:1728756-1728815	Cluster_271	3	11	0	0	2	23
SL2.50ch00:1728910-1729232	Cluster_272	5	8	0	0	20	24
SL2.50ch00:1729307-1729449	Cluster_273	8	1	0	0	4	24
SL2.50ch00:1730286-1730316	Cluster_274	1	2	0	0	2	24
SL2.50ch00:1730951-1731229	Cluster_275	17	2	0	0	7	24
SL2.50ch00:1731747-1731912	Cluster_276	0	2	1	0	11	N
SL2.50ch00:1732114-1732225	Cluster_277	1	4	0	0	4	24
SL2.50ch00:1732318-1732404	Cluster_278	6	3	0	0	10	24
SL2.50ch00:1733072-1733722	Cluster_279	6	6	0	0	36	24
SL2.50ch00:1737800-1737926	Cluster_280	0	4	0	0	0	24
SL2.50ch00:1741224-1741441	Cluster_281	3	5	1	2	7	N
SL2.50ch00:1741552-1741910	Cluster_282	16	13	4	3	22	24
SL2.50ch00:1742677-1742824	Cluster_283	4	5	5	6	5	22
SL2.50ch00:1747950-1748097	Cluster_284	1	4	0	0	1	N
SL2.50ch00:1749420-1749603	Cluster_285	2	0	1	2	1	24
SL2.50ch00:1751269-1751481	Cluster_286	1	0	2	2	2	23
SL2.50ch00:1756090-1756172	Cluster_287	1	1	2	1	7	24
SL2.50ch00:1769250-1769432	Cluster_288	1	0	0	0	5	24
SL2.50ch00:1769725-1769917	Cluster_289	3	5	0	0	1	24
SL2.50ch00:1770672-1770798	Cluster_290	3	2	0	0	1	24
SL2.50ch00:1771550-1771743	Cluster_291	6	3	0	0	5	24
SL2.50ch00:1771835-1772146	Cluster_292	5	6	0	0	19	24
SL2.50ch00:1772378-1772543	Cluster_293	2	2	0	0	1	23
SL2.50ch00:1774267-1774411	Cluster_294	1	0	0	0	5	24
SL2.50ch00:1776089-1776137	Cluster_295	2	1	0	0	2	24
SL2.50ch00:1783122-1783670	Cluster_296	6	3	1	0	7	24
SL2.50ch00:1783767-1784032	Cluster_297	1	3	1	0	7	22
SL2.50ch00:1784586-1784816	Cluster_298	1	2	1	0	2	N
SL2.50ch00:1792212-1792592	Cluster_299	2	3	0	0	11	24
SL2.50ch00:1792671-1792899	Cluster_300	1	2	0	0	14	24
SL2.50ch00:1793452-1793612	Cluster_301	1	1	0	0	3	24
SL2.50ch00:1794906-1795162	Cluster_302	3	12	0	0	9	24
SL2.50ch00:1807918-1808217	Cluster_303	8	7	0	0	8	24
SL2.50ch00:1809768-1810136	Cluster_304	13	15	0	0	8	24
SL2.50ch00:1812412-1812545	Cluster_305	10	10	0	0	14	24
SL2.50ch00:1820435-1820673	Cluster_306	2	0	0	1	11	24
SL2.50ch00:1821178-1821222	Cluster_307	3	1	0	0	3	24
SL2.50ch00:1823001-1823213	Cluster_308	3	3	0	1	7	24
SL2.50ch00:1868986-1869056	Cluster_309	11	4	2	0	7	24
SL2.50ch00:1870433-1870563	Cluster_310	2	2	0	2	5	22
SL2.50ch00:1872352-1872459	Cluster_311	0	1	10	0	0	22
SL2.50ch00:1949254-1949419	Cluster_312	0	0	0	0	5	24
SL2.50ch00:2007473-2007595	Cluster_313	2	0	0	0	6	24
SL2.50ch00:2012795-2013148	Cluster_314	2	6	2	5	11	N
SL2.50ch00:2013400-2013597	Cluster_315	1	1	9	3	10	22
SL2.50ch00:2013800-2014013	Cluster_316	2	3	2	2	6	22
SL2.50ch00:2014559-2014656	Cluster_317	24	15	8	8	45	24
SL2.50ch00:2016976-2017107	Cluster_318	1	0	0	0	4	21
SL2.50ch00:2056144-2056698	Cluster_319	13	6	0	1	25	24
SL2.50ch00:2059523-2059618	Cluster_320	3	0	0	3	7	N
SL2.50ch00:2062538-2062610	Cluster_321	5	1	0	0	5	24
SL2.50ch00:2085622-2085766	Cluster_322	1	1	0	0	1	N
SL2.50ch00:2104189-2104253	Cluster_323	2	0	0	2	1	N
SL2.50ch00:2172829-2172880	Cluster_324	3	2	8	13	3	N
SL2.50ch00:2193558-2193844	Cluster_325	3	3	0	0	11	24
SL2.50ch00:2216964-2217075	Cluster_326	1	2	0	0	5	24
SL2.50ch00:2234654-2234826	Cluster_327	3	1	0	0	2	23
SL2.50ch00:2235096-2235205	Cluster_328	1	2	0	0	4	24
SL2.50ch00:2247660-2247797	Cluster_329	5	4	0	0	6	24
SL2.50ch00:2271778-2272005	Cluster_330	0	0	1	1	3	24
SL2.50ch00:2274106-2274209	Cluster_331	3	0	0	0	2	N
SL2.50ch00:2290785-2290948	Cluster_332	8	5	0	0	11	24
SL2.50ch00:2295503-2295717	Cluster_333	38	20	0	0	28	24
SL2.50ch00:2301458-2301629	Cluster_334	2	1	0	0	2	24
SL2.50ch00:2302000-2302346	Cluster_335	7	3	0	0	11	24
SL2.50ch00:2302509-2302659	Cluster_336	0	0	0	0	6	24
SL2.50ch00:2302999-2303243	Cluster_337	2	2	0	0	0	22
SL2.50ch00:2333473-2334266	Cluster_338	10	9	0	0	26	24
SL2.50ch00:2339040-2339405	Cluster_339	5	12	0	0	10	N
SL2.50ch00:2357851-2358003	Cluster_340	5	3	6	1	0	24
SL2.50ch00:2365394-2365555	Cluster_341	1	0	0	0	3	N
SL2.50ch00:2392160-2392357	Cluster_342	2	2	0	1	3	N
SL2.50ch00:2403995-2404075	Cluster_343	5	0	0	0	0	24
SL2.50ch00:2404369-2404421	Cluster_344	4	4	0	0	3	24
SL2.50ch00:2404529-2404793	Cluster_345	4	11	0	1	7	24
SL2.50ch00:2405355-2405487	Cluster_346	0	0	2	0	3	N
SL2.50ch00:2408376-2408513	Cluster_347	3	4	0	0	1	24
SL2.50ch00:2411636-2411744	Cluster_348	4	0	0	0	4	24
SL2.50ch00:2414118-2414273	Cluster_349	0	1	0	0	10	24
SL2.50ch00:2414349-2414547	Cluster_350	0	2	0	1	3	24
SL2.50ch00:2418710-2418866	Cluster_351	2	3	0	0	1	24
SL2.50ch00:2418994-2419235	Cluster_352	19	12	0	0	29	24
SL2.50ch00:2419500-2419856	Cluster_353	10	20	1	0	9	24
SL2.50ch00:2420749-2420788	Cluster_354	1	2	0	0	3	22
SL2.50ch00:2423465-2423718	Cluster_355	1	4	3	0	1	24
SL2.50ch00:2434077-2434113	Cluster_356	1	1	0	0	3	24
SL2.50ch00:2438857-2438916	Cluster_357	3	1	0	0	2	24
SL2.50ch00:2444594-2444650	Cluster_358	4	3	0	0	8	24
SL2.50ch00:2451851-2451905	Cluster_359	5	1	0	0	4	N
SL2.50ch00:2452878-2452961	Cluster_360	0	0	0	0	1	24
SL2.50ch00:2454562-2454865	Cluster_361	44	38	2	1	27	24
SL2.50ch00:2457371-2457634	Cluster_362	3	3	0	0	15	24
SL2.50ch00:2458582-2458753	Cluster_363	2	2	0	0	2	24
SL2.50ch00:2458964-2459187	Cluster_364	0	0	0	0	5	24
SL2.50ch00:2461976-2462041	Cluster_365	1	0	1	0	4	N
SL2.50ch00:2466606-2466658	Cluster_366	1	0	0	0	0	24
SL2.50ch00:2474819-2474953	Cluster_367	1	0	0	1	1	N
SL2.50ch00:2481200-2481347	Cluster_368	1	2	0	0	3	24
SL2.50ch00:2488950-2489122	Cluster_369	6	8	0	1	20	24
SL2.50ch00:2490643-2490663	Cluster_370	0	0	6	1	0	21
SL2.50ch00:2504239-2504526	Cluster_371	2	4	0	0	2	N
SL2.50ch00:2511971-2512429	Cluster_372	7	6	2	3	6	22
SL2.50ch00:2512598-2512866	Cluster_373	9	6	2	4	6	22
SL2.50ch00:2513466-2513942	Cluster_374	38	17	0	1	84	24
SL2.50ch00:2514035-2514754	Cluster_375	49	46	2	0	98	24
SL2.50ch00:2515142-2515320	Cluster_376	2	1	0	0	2	22
SL2.50ch00:2570694-2570721	Cluster_377	2	3	0	0	1	N
SL2.50ch00:2571457-2571547	Cluster_378	6	1	0	0	0	23
SL2.50ch00:2618946-2619170	Cluster_379	9	4	0	0	3	24
SL2.50ch00:2619461-2619746	Cluster_380	17	8	1	1	31	24
SL2.50ch00:2620434-2620678	Cluster_381	16	3	0	1	7	24
SL2.50ch00:2621424-2621548	Cluster_382	2	1	0	0	5	N
SL2.50ch00:2621872-2621948	Cluster_383	2	2	0	0	2	N
SL2.50ch00:2678814-2678931	Cluster_384	3	1	0	0	3	24
SL2.50ch00:2679512-2679607	Cluster_385	3	2	0	0	2	24
SL2.50ch00:2689030-2689045	Cluster_386	4	0	1	7	1	N
SL2.50ch00:2700205-2700328	Cluster_387	2	2	0	0	0	22
SL2.50ch00:2703172-2703413	Cluster_388	5	4	0	1	8	N
SL2.50ch00:2704383-2704461	Cluster_389	2	1	0	3	0	22
SL2.50ch00:2709896-2710028	Cluster_390	3	1	0	0	4	23
SL2.50ch00:2711807-2712030	Cluster_391	12	22	0	2	13	24
SL2.50ch00:2716477-2716536	Cluster_392	0	2	0	0	7	24
SL2.50ch00:2737646-2737808	Cluster_393	2	1	0	0	3	24
SL2.50ch00:2739939-2740339	Cluster_394	10	9	0	0	7	N
SL2.50ch00:2749097-2749193	Cluster_395	1	0	3	1	0	N
SL2.50ch00:2787159-2787185	Cluster_396	2	1	0	0	4	23
SL2.50ch00:2787266-2787359	Cluster_397	6	4	0	0	14	N
SL2.50ch00:2818257-2818379	Cluster_398	1	3	0	0	3	24
SL2.50ch00:2818821-2819017	Cluster_399	5	5	0	0	2	N
SL2.50ch00:2837353-2837471	Cluster_400	2	3	0	0	8	24
SL2.50ch00:2883399-2883496	Cluster_401	2	1	0	0	2	24
SL2.50ch00:2884891-2885050	Cluster_402	0	2	0	0	7	N
SL2.50ch00:2891716-2891844	Cluster_403	2	1	0	0	1	23
SL2.50ch00:2895135-2895237	Cluster_404	0	0	2	0	3	N
SL2.50ch00:2951011-2951459	Cluster_405	11	5	0	0	15	24
SL2.50ch00:2959135-2959238	Cluster_406	2	4	0	0	0	24
SL2.50ch00:2984533-2984551	Cluster_407	1	1	2	0	2	N
SL2.50ch00:2991199-2991241	Cluster_408	0	2	4	3	1	N
SL2.50ch00:3009677-3009823	Cluster_409	2	1	0	0	3	24
SL2.50ch00:3058724-3058751	Cluster_410	1	0	0	0	4	24
SL2.50ch00:3060615-3060684	Cluster_411	0	3	0	0	2	24
SL2.50ch00:3062356-3062577	Cluster_412	3	3	0	0	1	24
SL2.50ch00:3062703-3062822	Cluster_413	1	0	0	0	1	24
SL2.50ch00:3085907-3086064	Cluster_414	24	26	2	0	29	24
SL2.50ch00:3099517-3099767	Cluster_415	19	24	38	25	32	22
SL2.50ch00:3106485-3106573	Cluster_416	5	1	0	0	1	21
SL2.50ch00:3111501-3111648	Cluster_417	1	2	0	0	7	24
SL2.50ch00:3112502-3112647	Cluster_418	2	1	0	0	5	N
SL2.50ch00:3130551-3130568	Cluster_419	3	0	2	1	2	N
SL2.50ch00:3138374-3138446	Cluster_420	1	0	3	1	1	N
SL2.50ch00:3178761-3178947	Cluster_421	1	2	0	0	2	24
SL2.50ch00:3187153-3187294	Cluster_422	4	3	0	0	5	24
SL2.50ch00:3188162-3188371	Cluster_423	0	0	0	0	4	24
SL2.50ch00:3197748-3197842	Cluster_424	1	1	0	0	3	22
SL2.50ch00:3213588-3213622	Cluster_425	0	0	0	0	4	24
SL2.50ch00:3214058-3214081	Cluster_426	4	3	0	0	5	24
SL2.50ch00:3219594-3219741	Cluster_427	3	0	0	0	3	24
SL2.50ch00:3219854-3220193	Cluster_428	3	2	1	0	8	N
SL2.50ch00:3226728-3227230	Cluster_429	3	4	0	0	6	24
SL2.50ch00:3229366-3229417	Cluster_430	2	2	0	0	2	24
SL2.50ch00:3233837-3234018	Cluster_431	2	1	1	3	1	N
SL2.50ch00:3234851-3235026	Cluster_432	0	5	0	0	6	24
SL2.50ch00:3235273-3235445	Cluster_433	7	7	0	0	14	24
SL2.50ch00:3235528-3235762	Cluster_434	1	1	0	0	5	23
SL2.50ch00:3257476-3257665	Cluster_435	2	0	0	0	3	24
SL2.50ch00:3260564-3260768	Cluster_436	4	4	1	1	4	24
SL2.50ch00:3260911-3261167	Cluster_437	19	17	7	4	46	24
SL2.50ch00:3263859-3263926	Cluster_438	0	2	0	0	4	N
SL2.50ch00:3268803-3268966	Cluster_439	4	3	0	0	9	N
SL2.50ch00:3270571-3270604	Cluster_440	22	15	0	0	45	24
SL2.50ch00:3279383-3279465	Cluster_441	5	1	0	0	3	24
SL2.50ch00:3287529-3287659	Cluster_442	7	4	0	0	8	N
SL2.50ch00:3306487-3306533	Cluster_443	2	2	0	0	6	22
SL2.50ch00:3307254-3307429	Cluster_444	2	2	1	0	4	24
SL2.50ch00:3322807-3322922	Cluster_445	0	0	0	0	4	24
SL2.50ch00:3323088-3323269	Cluster_446	1	2	0	0	2	24
SL2.50ch00:3323660-3323785	Cluster_447	1	1	0	0	5	24
SL2.50ch00:3329665-3329780	Cluster_448	2	1	0	0	1	24
SL2.50ch00:3334705-3334799	Cluster_449	0	0	0	0	7	23
SL2.50ch00:3370507-3370627	Cluster_450	1	0	0	0	6	24
SL2.50ch00:3387552-3387773	Cluster_451	3	5	0	4	4	N
SL2.50ch00:3387851-3388151	Cluster_452	2	2	0	0	1	24
SL2.50ch00:3393336-3393610	Cluster_453	2	2	0	0	6	24
SL2.50ch00:3401032-3401252	Cluster_454	6	6	0	0	24	24
SL2.50ch00:3410243-3410371	Cluster_455	3	2	0	0	4	24
SL2.50ch00:3410667-3411010	Cluster_456	12	8	0	0	30	24
SL2.50ch00:3411618-3411917	Cluster_457	2	1	0	0	7	24
SL2.50ch00:3412332-3412357	Cluster_458	3	3	0	0	5	24
SL2.50ch00:3424500-3425375	Cluster_459	57	77	5	1	60	24
SL2.50ch00:3425464-3425806	Cluster_460	9	2	16	5	5	N
SL2.50ch00:3425920-3426272	Cluster_461	3	1	4	1	3	N
SL2.50ch00:3428092-3428245	Cluster_462	2	0	20	0	5	N
SL2.50ch00:3428324-3428478	Cluster_463	0	2	0	0	4	24
SL2.50ch00:3428568-3428734	Cluster_464	8	5	32	18	10	N
SL2.50ch00:3429652-3429745	Cluster_465	12	5	13	16	9	21
SL2.50ch00:3430390-3431045	Cluster_466	6	3	13	3	2	N
SL2.50ch00:3431556-3431684	Cluster_467	3	4	0	0	2	23
SL2.50ch00:3431824-3432517	Cluster_468	4	11	1	2	31	24
SL2.50ch00:3432632-3432801	Cluster_469	1	4	0	0	4	24
SL2.50ch00:3433100-3433257	Cluster_470	1	2	0	0	2	N
SL2.50ch00:3433454-3433549	Cluster_471	4	0	2	2	3	N
SL2.50ch00:3434024-3434061	Cluster_472	1	0	0	0	2	24
SL2.50ch00:3434141-3434434	Cluster_473	3	6	0	0	6	23
SL2.50ch00:3434630-3434719	Cluster_474	0	0	0	0	6	24
SL2.50ch00:3436527-3436632	Cluster_475	1	1	0	0	3	24
SL2.50ch00:3455861-3455994	Cluster_476	0	0	0	0	4	20
SL2.50ch00:3456231-3456370	Cluster_477	2	2	0	0	3	24
SL2.50ch00:3457099-3457546	Cluster_478	1	1	0	0	14	24
SL2.50ch00:3458391-3458434	Cluster_479	3	0	0	0	5	24
SL2.50ch00:3461325-3461411	Cluster_480	2	3	0	0	9	24
SL2.50ch00:3483007-3483491	Cluster_481	6	1	0	0	9	24
SL2.50ch00:3489115-3489255	Cluster_482	1	3	0	0	4	24
SL2.50ch00:3489344-3489611	Cluster_483	4	6	0	0	6	N
SL2.50ch00:3493871-3494211	Cluster_484	6	4	0	0	19	24
SL2.50ch00:3504005-3504063	Cluster_485	1	0	0	0	3	24
SL2.50ch00:3505008-3505061	Cluster_486	1	0	0	0	5	24
SL2.50ch00:3509799-3509861	Cluster_487	1	0	0	0	5	24
SL2.50ch00:3510161-3510306	Cluster_488	3	0	0	0	4	N
SL2.50ch00:3510892-3511117	Cluster_489	4	2	0	0	1	N
SL2.50ch00:3523647-3523721	Cluster_490	1	0	4	1	6	N
SL2.50ch00:3524583-3524691	Cluster_491	4	1	0	0	7	24
SL2.50ch00:3525315-3525477	Cluster_492	2	2	4	3	1	24
SL2.50ch00:3531710-3532019	Cluster_493	6	6	2	0	6	24
SL2.50ch00:3535527-3535598	Cluster_494	0	0	2	1	0	24
SL2.50ch00:3544768-3544939	Cluster_495	13	10	0	0	8	24
SL2.50ch00:3552599-3552738	Cluster_496	6	1	0	0	9	24
SL2.50ch00:3552861-3553452	Cluster_497	14	10	0	0	25	24
SL2.50ch00:3560705-3562085	Cluster_498	54	43	0	1	125	24
SL2.50ch00:3562202-3562525	Cluster_499	4	4	0	0	5	24
SL2.50ch00:3562621-3562756	Cluster_500	1	0	0	0	3	N
SL2.50ch00:3562937-3563105	Cluster_501	3	1	0	0	7	24
SL2.50ch00:3564829-3565027	Cluster_502	17	28	0	0	15	24
SL2.50ch00:3565121-3565475	Cluster_503	33	24	0	0	14	24
SL2.50ch00:3566266-3566580	Cluster_504	89	132	1	2	125	24
SL2.50ch00:3567512-3568189	Cluster_505	65	46	5	0	67	24
SL2.50ch00:3578972-3579061	Cluster_506	1	1	0	0	2	N
SL2.50ch00:3597794-3597834	Cluster_507	4	0	0	0	1	24
SL2.50ch00:3625270-3625294	Cluster_508	1	2	0	0	0	24
SL2.50ch00:3642862-3642995	Cluster_509	3	6	0	0	0	N
SL2.50ch00:3644043-3644070	Cluster_510	0	0	3	2	0	22
SL2.50ch00:3648850-3648987	Cluster_511	4	4	2	2	7	N
SL2.50ch00:3749121-3749209	Cluster_512	4	4	0	0	0	N
SL2.50ch00:3750907-3750946	Cluster_513	0	0	0	0	5	24
SL2.50ch00:3759698-3759989	Cluster_514	1	0	0	0	7	24
SL2.50ch00:3760070-3760328	Cluster_515	23	15	0	0	13	24
SL2.50ch00:3763665-3763949	Cluster_516	2	2	0	0	3	23
SL2.50ch00:3764990-3765085	Cluster_517	2	0	0	0	3	24
SL2.50ch00:3796299-3796481	Cluster_518	4	3	1	3	2	N
SL2.50ch00:3809550-3809911	Cluster_519	7	8	0	1	12	24
SL2.50ch00:3917281-3917472	Cluster_520	0	1	0	0	4	24
SL2.50ch00:3917994-3918373	Cluster_521	4	2	0	0	12	24
SL2.50ch00:3918640-3918717	Cluster_522	1	0	0	0	4	24
SL2.50ch00:3918823-3919161	Cluster_523	3	3	0	0	6	24
SL2.50ch00:3919950-3920001	Cluster_524	0	1	0	0	4	24
SL2.50ch00:3958304-3958448	Cluster_525	3	2	0	0	5	24
SL2.50ch00:3973788-3974016	Cluster_526	3	3	0	0	0	22
SL2.50ch00:3986291-3986373	Cluster_527	0	0	0	1	3	N
SL2.50ch00:3987649-3988018	Cluster_528	1	1	0	1	5	24
SL2.50ch00:3989380-3989661	Cluster_529	2	3	2	3	2	22
SL2.50ch00:3990480-3990702	Cluster_530	0	1	3	1	5	22
SL2.50ch00:3991620-3991835	Cluster_531	0	2	5	1	3	22
SL2.50ch00:4016802-4016965	Cluster_532	4	1	0	0	11	24
SL2.50ch00:4039835-4039949	Cluster_533	2	1	0	0	2	N
SL2.50ch00:4042860-4043040	Cluster_534	1	0	1	0	3	24
SL2.50ch00:4107320-4107343	Cluster_535	1	0	0	0	4	24
SL2.50ch00:4112199-4112515	Cluster_536	4	1	0	1	1	24
SL2.50ch00:4118677-4118722	Cluster_537	2	3	0	0	4	24
SL2.50ch00:4120767-4120870	Cluster_538	1	1	0	1	2	22
SL2.50ch00:4124224-4124358	Cluster_539	2	2	0	0	0	N
SL2.50ch00:4146689-4146770	Cluster_540	0	1	0	0	4	24
SL2.50ch00:4158568-4158784	Cluster_541	1	5	2	3	2	N
SL2.50ch00:4159291-4159317	Cluster_542	1	1	0	0	1	21
SL2.50ch00:4169021-4169171	Cluster_543	2	2	2	0	0	22
SL2.50ch00:4196801-4196840	Cluster_544	3	0	4	1	2	N
SL2.50ch00:4196928-4198707	Cluster_545	59004	47812	129063	86097	63266	N
SL2.50ch00:4200661-4200938	Cluster_546	168	222	1065	825	268	N
SL2.50ch00:4221355-4221552	Cluster_547	5	4	0	0	8	24
SL2.50ch00:4235851-4236009	Cluster_548	4	3	0	0	8	24
SL2.50ch00:4247409-4247616	Cluster_549	0	1	1	0	3	24
SL2.50ch00:4251762-4251778	Cluster_550	7	2	0	0	1	N
SL2.50ch00:4254255-4254641	Cluster_551	3	2	4	2	1	N
SL2.50ch00:4255144-4255269	Cluster_552	1	1	1	2	2	22
SL2.50ch00:4256646-4256705	Cluster_553	3	7	10	6	4	22
SL2.50ch00:4259121-4259258	Cluster_554	0	1	2	2	2	N
SL2.50ch00:4262293-4262351	Cluster_555	1	2	0	0	3	24
SL2.50ch00:4262443-4262538	Cluster_556	5	9	0	0	5	24
SL2.50ch00:4264050-4264245	Cluster_557	3	7	2	7	7	N
SL2.50ch00:4265477-4265616	Cluster_558	3	2	0	0	1	N
SL2.50ch00:4265706-4265943	Cluster_559	11	3	1	3	19	24
SL2.50ch00:4266155-4266376	Cluster_560	2	8	0	0	13	24
SL2.50ch00:4266924-4267079	Cluster_561	1	3	0	0	4	23
SL2.50ch00:4267609-4267728	Cluster_562	0	0	0	0	4	24
SL2.50ch00:4273977-4274115	Cluster_563	2	0	0	0	1	24
SL2.50ch00:4274998-4275069	Cluster_564	1	0	0	0	4	24
SL2.50ch00:4275934-4276039	Cluster_565	0	0	0	0	4	22
SL2.50ch00:4276864-4277283	Cluster_566	58	41	194	133	94	N
SL2.50ch00:4280521-4280572	Cluster_567	1	0	0	0	1	N
SL2.50ch00:4285992-4286157	Cluster_568	1	1	0	0	2	N
SL2.50ch00:4287153-4287371	Cluster_569	1	5	4	0	3	N
SL2.50ch00:4290435-4290569	Cluster_570	0	1	0	0	3	24
SL2.50ch00:4291115-4291698	Cluster_571	9	9	0	1	5	24
SL2.50ch00:4292176-4292325	Cluster_572	2	0	0	0	2	24
SL2.50ch00:4292405-4292734	Cluster_573	6	4	0	0	11	23
SL2.50ch00:4293159-4293203	Cluster_574	1	0	0	0	5	24
SL2.50ch00:4293403-4293632	Cluster_575	2	1	0	0	3	24
SL2.50ch00:4293752-4294062	Cluster_576	6	4	0	0	8	24
SL2.50ch00:4294262-4294927	Cluster_577	14	12	0	1	23	24
SL2.50ch00:4295028-4295134	Cluster_578	2	0	0	0	2	24
SL2.50ch00:4295237-4295499	Cluster_579	4	4	0	0	13	24
SL2.50ch00:4295625-4296121	Cluster_580	16	36	0	0	13	24
SL2.50ch00:4296414-4296655	Cluster_581	6	8	0	0	15	24
SL2.50ch00:4296732-4296889	Cluster_582	2	2	0	0	2	24
SL2.50ch00:4297999-4298384	Cluster_583	1	6	0	0	16	N
SL2.50ch00:4298468-4298705	Cluster_584	5	2	1	0	18	24
SL2.50ch00:4298804-4298886	Cluster_585	1	1	0	0	9	24
SL2.50ch00:4298973-4299086	Cluster_586	0	3	1	0	2	23
SL2.50ch00:4299206-4300108	Cluster_587	9	6	1	0	31	24
SL2.50ch00:4300185-4300499	Cluster_588	3	3	0	0	19	24
SL2.50ch00:4300916-4301503	Cluster_589	2	2	0	0	10	24
SL2.50ch00:4301721-4302353	Cluster_590	9	9	0	0	26	24
SL2.50ch00:4302481-4302828	Cluster_591	1	2	0	0	12	24
SL2.50ch00:4303037-4303128	Cluster_592	1	0	0	0	4	24
SL2.50ch00:4303235-4303542	Cluster_593	0	4	1	0	2	N
SL2.50ch00:4303779-4303956	Cluster_594	5	3	1	1	13	24
SL2.50ch00:4304319-4304549	Cluster_595	2	2	0	0	8	24
SL2.50ch00:4304630-4304696	Cluster_596	1	3	0	0	5	23
SL2.50ch00:4304794-4305083	Cluster_597	0	2	0	0	9	24
SL2.50ch00:4305200-4305243	Cluster_598	1	1	0	0	6	N
SL2.50ch00:4305340-4307026	Cluster_599	34	51	0	3	119	24
SL2.50ch00:4307106-4307410	Cluster_600	12	9	0	0	27	24
SL2.50ch00:4307696-4308451	Cluster_601	19	17	5	3	51	24
SL2.50ch00:4308823-4309143	Cluster_602	4	8	2	4	13	24
SL2.50ch00:4309373-4309746	Cluster_603	2	1	1	1	7	N
SL2.50ch00:4310562-4310703	Cluster_604	1	0	0	1	3	24
SL2.50ch00:4311015-4311346	Cluster_605	1	1	1	0	8	24
SL2.50ch00:4311425-4311552	Cluster_606	6	6	0	0	14	24
SL2.50ch00:4312694-4312887	Cluster_607	7	10	2	1	5	24
SL2.50ch00:4314686-4314862	Cluster_608	0	0	2	1	3	N
SL2.50ch00:4315619-4315928	Cluster_609	1	0	1	2	0	N
SL2.50ch00:4317938-4317963	Cluster_610	3	1	0	0	0	23
SL2.50ch00:4330227-4330464	Cluster_611	0	1	1	0	1	N
SL2.50ch00:4382748-4382946	Cluster_612	1	1	0	1	2	N
SL2.50ch00:4385188-4385284	Cluster_613	2	0	0	0	3	23
SL2.50ch00:4394219-4394404	Cluster_614	1	1	0	0	4	24
SL2.50ch00:4394698-4394934	Cluster_615	2	3	0	0	6	24
SL2.50ch00:4395014-4395180	Cluster_616	2	3	0	0	10	24
SL2.50ch00:4395513-4395880	Cluster_617	12	5	0	0	18	24
SL2.50ch00:4397736-4398043	Cluster_618	1	3	2	0	1	N
SL2.50ch00:4404043-4405094	Cluster_619	29	31	1	0	74	24
SL2.50ch00:4405193-4405885	Cluster_620	19	21	0	0	16	24
SL2.50ch00:4406058-4406155	Cluster_621	1	2	0	0	2	22
SL2.50ch00:4406704-4406798	Cluster_622	1	1	0	0	1	N
SL2.50ch00:4412293-4412613	Cluster_623	2	2	0	0	7	24
SL2.50ch00:4413960-4414062	Cluster_624	4	5	0	0	4	24
SL2.50ch00:4414194-4414363	Cluster_625	3	13	0	0	9	24
SL2.50ch00:4414567-4414772	Cluster_626	10	27	0	1	29	24
SL2.50ch00:4415150-4415299	Cluster_627	3	0	0	0	5	N
SL2.50ch00:4416861-4416912	Cluster_628	0	0	0	0	5	23
SL2.50ch00:4417169-4417293	Cluster_629	5	7	0	0	12	24
SL2.50ch00:4423216-4423390	Cluster_630	0	1	0	0	2	24
SL2.50ch00:4425568-4425691	Cluster_631	0	1	0	1	3	24
SL2.50ch00:4425795-4425985	Cluster_632	0	0	0	0	10	24
SL2.50ch00:4426412-4427023	Cluster_633	4	4	0	1	20	24
SL2.50ch00:4427454-4427585	Cluster_634	3	2	2	1	5	21
SL2.50ch00:4433473-4433902	Cluster_635	32	27	1	1	52	24
SL2.50ch00:4435019-4435086	Cluster_636	13	5	0	0	3	N
SL2.50ch00:4435761-4435842	Cluster_637	4	2	0	0	3	24
SL2.50ch00:4447376-4447860	Cluster_638	1	4	2	0	5	N
SL2.50ch00:4447957-4448132	Cluster_639	0	2	0	0	11	24
SL2.50ch00:4448312-4448912	Cluster_640	18	16	0	0	39	24
SL2.50ch00:4460195-4460352	Cluster_641	4	1	0	0	8	23
SL2.50ch00:4460624-4460793	Cluster_642	1	2	0	0	5	24
SL2.50ch00:4460905-4461209	Cluster_643	5	2	0	0	1	24
SL2.50ch00:4461575-4461644	Cluster_644	3	0	0	0	1	24
SL2.50ch00:4461769-4462082	Cluster_645	7	8	0	0	6	24
SL2.50ch00:4463455-4463609	Cluster_646	11	10	0	0	19	24
SL2.50ch00:4463692-4463784	Cluster_647	0	0	0	0	6	24
SL2.50ch00:4469993-4470058	Cluster_648	1	1	0	0	2	20
SL2.50ch00:4470562-4470621	Cluster_649	0	1	0	0	9	24
SL2.50ch00:4470924-4471126	Cluster_650	2	1	0	0	4	N
SL2.50ch00:4471443-4471897	Cluster_651	5	1	0	1	24	24
SL2.50ch00:4472598-4472802	Cluster_652	0	0	0	0	6	24
SL2.50ch00:4475368-4475497	Cluster_653	0	1	0	0	4	24
SL2.50ch00:4475874-4476012	Cluster_654	4	0	0	1	6	N
SL2.50ch00:4476423-4476764	Cluster_655	3	5	3	0	14	24
SL2.50ch00:4529650-4529804	Cluster_656	4	15	2	0	8	24
SL2.50ch00:4530395-4530540	Cluster_657	18	8	0	0	24	24
SL2.50ch00:4537965-4538024	Cluster_658	1	0	2	0	1	N
SL2.50ch00:4538731-4538850	Cluster_659	1	2	0	0	3	24
SL2.50ch00:4579234-4579260	Cluster_660	0	2	0	0	3	24
SL2.50ch00:4579800-4580007	Cluster_661	3	1	0	0	3	24
SL2.50ch00:4580987-4581079	Cluster_662	2	18	0	1	1	N
SL2.50ch00:4582648-4582750	Cluster_663	1	4	0	0	1	24
SL2.50ch00:4583126-4583177	Cluster_664	0	1	0	0	4	24
SL2.50ch00:4583487-4583712	Cluster_665	10	18	1	0	7	24
SL2.50ch00:4583907-4584032	Cluster_666	0	0	1	0	4	24
SL2.50ch00:4585527-4585816	Cluster_667	18	6	0	0	11	24
SL2.50ch00:4585942-4586002	Cluster_668	2	0	0	0	1	23
SL2.50ch00:4588313-4588369	Cluster_669	3	1	0	0	2	N
SL2.50ch00:4594001-4594057	Cluster_670	2	0	0	0	3	24
SL2.50ch00:4597386-4597469	Cluster_671	2	5	0	0	1	24
SL2.50ch00:4597589-4597833	Cluster_672	1	2	0	0	8	24
SL2.50ch00:4639930-4640213	Cluster_673	3	2	0	0	4	24
SL2.50ch00:4771676-4771752	Cluster_674	2	1	0	0	2	21
SL2.50ch00:4807495-4807594	Cluster_675	0	1	0	0	3	24
SL2.50ch00:4814152-4814200	Cluster_676	1	0	5	0	2	21
SL2.50ch00:4818482-4818657	Cluster_677	2	0	4	0	4	N
SL2.50ch00:4820504-4820836	Cluster_678	11	9	1	0	12	N
SL2.50ch00:4820946-4821431	Cluster_679	26	16	0	0	58	24
SL2.50ch00:4823744-4823962	Cluster_680	2	4	0	0	19	24
SL2.50ch00:4826284-4826372	Cluster_681	0	3	0	0	3	24
SL2.50ch00:4849141-4849399	Cluster_682	4	2	0	0	7	N
SL2.50ch00:4883687-4883761	Cluster_683	0	1	0	0	0	N
SL2.50ch00:4936874-4936999	Cluster_684	0	2	0	0	1	23
SL2.50ch00:4946108-4946258	Cluster_685	1	0	0	1	4	N
SL2.50ch00:4972847-4972944	Cluster_686	0	1	0	0	2	24
SL2.50ch00:5035299-5035336	Cluster_687	3	8	0	0	21	24
SL2.50ch00:5038866-5039004	Cluster_688	1	1	0	0	9	24
SL2.50ch00:5046978-5047145	Cluster_689	1	2	1	0	2	24
SL2.50ch00:5072460-5073338	Cluster_690	37	31	0	0	52	24
SL2.50ch00:5073775-5073966	Cluster_691	0	2	0	0	3	24
SL2.50ch00:5077160-5077214	Cluster_692	0	2	0	0	1	N
SL2.50ch00:5101329-5101423	Cluster_693	2	2	0	0	2	24
SL2.50ch00:5134704-5134944	Cluster_694	24	14	5	3	41	24
SL2.50ch00:5169731-5169878	Cluster_695	2	2	0	0	5	24
SL2.50ch00:5170050-5170254	Cluster_696	1	1	0	0	3	23
SL2.50ch00:5170818-5171003	Cluster_697	5	2	0	0	0	24
SL2.50ch00:5171144-5171336	Cluster_698	1	1	0	0	1	N
SL2.50ch00:5171519-5171615	Cluster_699	0	6	0	1	0	24
SL2.50ch00:5173930-5174032	Cluster_700	3	1	0	0	3	23
SL2.50ch00:5195848-5195898	Cluster_701	0	4	13	3	2	22
SL2.50ch00:5196360-5196390	Cluster_702	4	5	13	11	3	N
SL2.50ch00:5203065-5203316	Cluster_703	4	3	7	3	6	22
SL2.50ch00:5203517-5203564	Cluster_704	0	0	1	0	1	24
SL2.50ch00:5203685-5204012	Cluster_705	4	2	8	7	4	22
SL2.50ch00:5204231-5204468	Cluster_706	23	29	54	32	32	22
SL2.50ch00:5204802-5205062	Cluster_707	3	2	3	2	1	22
SL2.50ch00:5206472-5206565	Cluster_708	0	3	7	5	4	22
SL2.50ch00:5213340-5213501	Cluster_709	4	4	0	0	27	24
SL2.50ch00:5235554-5235881	Cluster_710	3	1	0	0	6	24
SL2.50ch00:5238057-5238092	Cluster_711	2	2	0	0	1	20
SL2.50ch00:5244633-5244985	Cluster_712	6	9	0	0	13	24
SL2.50ch00:5246346-5246419	Cluster_713	0	1	0	0	5	23
SL2.50ch00:5246802-5247181	Cluster_714	23	20	0	1	6	24
SL2.50ch00:5247451-5247676	Cluster_715	12	5	0	0	10	24
SL2.50ch00:5248344-5248504	Cluster_716	0	7	0	0	9	24
SL2.50ch00:5251116-5251266	Cluster_717	4	2	1	0	2	23
SL2.50ch00:5252560-5252585	Cluster_718	0	1	0	0	5	N
SL2.50ch00:5254241-5254869	Cluster_719	49	65	0	1	42	24
SL2.50ch00:5256315-5256414	Cluster_720	17	18	1	0	14	24
SL2.50ch00:5257738-5258027	Cluster_721	6	5	1	0	5	24
SL2.50ch00:5258774-5258862	Cluster_722	1	1	0	0	2	24
SL2.50ch00:5259038-5259088	Cluster_723	3	0	1	0	2	24
SL2.50ch00:5259573-5259639	Cluster_724	3	0	0	0	2	N
SL2.50ch00:5260126-5260247	Cluster_725	3	2	0	0	3	24
SL2.50ch00:5260878-5260909	Cluster_726	0	1	0	0	7	24
SL2.50ch00:5262059-5262458	Cluster_727	8	7	0	0	11	N
SL2.50ch00:5263007-5263181	Cluster_728	0	0	0	0	5	24
SL2.50ch00:5300834-5300937	Cluster_729	1	2	0	0	6	24
SL2.50ch00:5301823-5301975	Cluster_730	5	2	3	1	1	24
SL2.50ch00:5302412-5302574	Cluster_731	1	3	0	0	1	N
SL2.50ch00:5302937-5303162	Cluster_732	1	1	1	1	2	N
SL2.50ch00:5303959-5304163	Cluster_733	6	1	0	1	3	24
SL2.50ch00:5327413-5327560	Cluster_734	2	0	0	0	4	24
SL2.50ch00:5330585-5330693	Cluster_735	1	0	0	0	3	24
SL2.50ch00:5333156-5333402	Cluster_736	3	1	0	0	5	24
SL2.50ch00:5334856-5335093	Cluster_737	2	1	0	0	6	24
SL2.50ch00:5348083-5348270	Cluster_738	4	0	0	0	7	N
SL2.50ch00:5348571-5348703	Cluster_739	3	2	0	1	12	24
SL2.50ch00:5348821-5349934	Cluster_740	110	89	6	0	232	24
SL2.50ch00:5354715-5354880	Cluster_741	3	1	0	0	6	24
SL2.50ch00:5355205-5356546	Cluster_742	134	130	3	1	327	24
SL2.50ch00:5356828-5357121	Cluster_743	0	2	3	0	5	N
SL2.50ch00:5357208-5357290	Cluster_744	1	3	0	0	0	24
SL2.50ch00:5359512-5359529	Cluster_745	4	0	0	2	0	N
SL2.50ch00:5363341-5363955	Cluster_746	13	16	0	0	32	24
SL2.50ch00:5364049-5364122	Cluster_747	0	1	0	0	4	24
SL2.50ch00:5364213-5364299	Cluster_748	0	3	1	1	4	N
SL2.50ch00:5364501-5364641	Cluster_749	8	4	3	0	8	24
SL2.50ch00:5365132-5365639	Cluster_750	2	1	4	3	4	22
SL2.50ch00:5365732-5366054	Cluster_751	4	1	2	0	5	22
SL2.50ch00:5366253-5366384	Cluster_752	3	0	0	0	2	24
SL2.50ch00:5373121-5373232	Cluster_753	1	1	0	0	4	24
SL2.50ch00:5445514-5445638	Cluster_754	2	0	0	0	3	24
SL2.50ch00:5462022-5462096	Cluster_755	2	0	1	2	1	N
SL2.50ch00:5465225-5465421	Cluster_756	6	7	0	1	11	24
SL2.50ch00:5500076-5500287	Cluster_757	7	2	0	0	6	24
SL2.50ch00:5557395-5557470	Cluster_758	1	0	0	0	0	21
SL2.50ch00:5630959-5631675	Cluster_759	1496	1197	3598	2112	1947	N
SL2.50ch00:5631781-5631815	Cluster_760	0	1	8	1	3	N
SL2.50ch00:5632385-5632555	Cluster_761	6	4	2	1	29	23
SL2.50ch00:5655613-5656542	Cluster_762	11830	9655	26523	17685	14274	N
SL2.50ch00:5659462-5659609	Cluster_763	2	0	0	0	2	N
SL2.50ch00:5694981-5695202	Cluster_764	2	3	0	0	10	24
SL2.50ch00:5737300-5737522	Cluster_765	3	0	0	0	9	24
SL2.50ch00:5738120-5738245	Cluster_766	4	2	0	0	6	24
SL2.50ch00:5738553-5738692	Cluster_767	2	3	0	0	1	24
SL2.50ch00:5739481-5739770	Cluster_768	8	8	0	0	3	24
SL2.50ch00:5740638-5740664	Cluster_769	3	2	0	0	1	N
SL2.50ch00:5740955-5741113	Cluster_770	3	2	0	0	7	24
SL2.50ch00:5753631-5753670	Cluster_771	1	1	0	0	2	24
SL2.50ch00:5754406-5754674	Cluster_772	2	0	0	0	6	24
SL2.50ch00:5770503-5770643	Cluster_773	6	10	0	0	24	24
SL2.50ch00:5770719-5770782	Cluster_774	1	1	0	0	3	24
SL2.50ch00:5771152-5771337	Cluster_775	0	2	0	0	5	24
SL2.50ch00:5771614-5771878	Cluster_776	0	4	0	0	5	24
SL2.50ch00:5772330-5772624	Cluster_777	6	5	0	0	4	N
SL2.50ch00:5772858-5773610	Cluster_778	15	12	0	0	38	24
SL2.50ch00:5773802-5775515	Cluster_779	714	649	2	7	1966	24
SL2.50ch00:5775661-5775942	Cluster_780	8	7	0	0	10	24
SL2.50ch00:5776793-5777165	Cluster_781	1	4	0	0	6	24
SL2.50ch00:5777275-5777348	Cluster_782	4	0	1	1	1	N
SL2.50ch00:5777766-5778128	Cluster_783	1	2	6	2	2	N
SL2.50ch00:5778467-5778817	Cluster_784	2	1	2	2	1	N
SL2.50ch00:5779136-5779856	Cluster_785	5	5	10	3	10	N
SL2.50ch00:5780079-5780426	Cluster_786	4	0	10	5	11	N
SL2.50ch00:5781087-5782590	Cluster_787	253	297	1	2	631	24
SL2.50ch00:5782902-5782989	Cluster_788	2	0	0	0	3	23
SL2.50ch00:5783750-5784111	Cluster_789	15	7	7	1	15	N
SL2.50ch00:5785107-5785309	Cluster_790	3	0	0	0	3	23
SL2.50ch00:5785617-5786763	Cluster_791	30	46	0	0	104	24
SL2.50ch00:5787387-5787541	Cluster_792	1	1	2	1	3	N
SL2.50ch00:5788534-5788722	Cluster_793	1	0	0	0	7	24
SL2.50ch00:5790953-5791317	Cluster_794	2	2	1	0	3	N
SL2.50ch00:5791954-5792925	Cluster_795	79	52	0	1	125	24
SL2.50ch00:5793023-5793315	Cluster_796	0	1	0	0	3	N
SL2.50ch00:5793764-5793878	Cluster_797	0	0	0	1	4	23
SL2.50ch00:5794316-5794457	Cluster_798	0	0	0	0	5	24
SL2.50ch00:5797327-5797464	Cluster_799	5	8	0	3	9	N
SL2.50ch00:5797831-5798003	Cluster_800	1	0	0	0	5	N
SL2.50ch00:5810467-5810726	Cluster_801	6	1	0	0	11	24
SL2.50ch00:5810958-5811093	Cluster_802	1	1	0	0	6	24
SL2.50ch00:5819915-5820066	Cluster_803	5	2	0	0	7	24
SL2.50ch00:5820146-5820225	Cluster_804	0	3	1	0	3	N
SL2.50ch00:5820813-5821020	Cluster_805	5	5	0	0	2	24
SL2.50ch00:5821478-5821757	Cluster_806	6	13	0	0	15	24
SL2.50ch00:5822255-5822313	Cluster_807	0	3	0	0	1	24
SL2.50ch00:5822388-5822697	Cluster_808	21	113	0	0	6	24
SL2.50ch00:5822807-5823011	Cluster_809	16	33	1	0	4	24
SL2.50ch00:5823103-5824111	Cluster_810	20	63	12	5	21	24
SL2.50ch00:5824572-5825283	Cluster_811	1	6	5	5	10	N
SL2.50ch00:5825460-5826770	Cluster_812	137	202	19	14	78	24
SL2.50ch00:5826905-5827047	Cluster_813	25	44	1	0	18	24
SL2.50ch00:5827117-5827481	Cluster_814	100	83	1	0	27	24
SL2.50ch00:5827563-5827715	Cluster_815	1	3	0	0	1	24
SL2.50ch00:5828659-5828811	Cluster_816	0	1	1	2	2	N
SL2.50ch00:5829226-5829275	Cluster_817	0	1	3	4	3	N
SL2.50ch00:5830405-5830873	Cluster_818	5	3	2	2	7	N
SL2.50ch00:5831409-5831676	Cluster_819	0	3	0	0	13	24
SL2.50ch00:5831783-5831839	Cluster_820	0	0	0	0	7	24
SL2.50ch00:5831951-5832206	Cluster_821	11	14	0	0	40	24
SL2.50ch00:5832302-5833063	Cluster_822	275	208	654	458	322	N
SL2.50ch00:5833269-5833761	Cluster_823	3	10	0	0	20	24
SL2.50ch00:5834292-5834882	Cluster_824	5	4	2	0	17	N
SL2.50ch00:5835306-5835527	Cluster_825	5	9	0	1	29	24
SL2.50ch00:5835739-5836391	Cluster_826	5	3	0	0	23	24
SL2.50ch00:5836631-5836701	Cluster_827	6	3	0	0	10	24
SL2.50ch00:5836943-5837115	Cluster_828	0	0	1	0	1	21
SL2.50ch00:5837822-5837883	Cluster_829	0	2	5	1	0	N
SL2.50ch00:5837980-5838001	Cluster_830	1	0	0	4	1	N
SL2.50ch00:5838141-5838391	Cluster_831	6	4	1	2	3	24
SL2.50ch00:5838519-5838835	Cluster_832	1	2	0	0	8	24
SL2.50ch00:5838914-5838979	Cluster_833	1	0	0	0	7	21
SL2.50ch00:5845746-5845897	Cluster_834	1	0	0	0	3	24
SL2.50ch00:5847224-5847475	Cluster_835	2	0	0	1	2	24
SL2.50ch00:6009656-6009690	Cluster_836	1	0	1	3	1	N
SL2.50ch00:6011546-6011562	Cluster_837	2	1	2	0	5	N
SL2.50ch00:6045047-6045447	Cluster_838	87	88	33	38	245	24
SL2.50ch00:6045560-6045914	Cluster_839	5	3	0	0	7	24
SL2.50ch00:6086178-6086203	Cluster_840	0	2	3	0	0	23
SL2.50ch00:6098292-6098317	Cluster_841	223	214	230	148	123	N
SL2.50ch00:6184142-6184185	Cluster_842	2	0	1	1	1	N
SL2.50ch00:6189200-6189447	Cluster_843	5	3	2	3	9	N
SL2.50ch00:6189542-6189729	Cluster_844	3	1	1	2	0	N
SL2.50ch00:6202187-6202362	Cluster_845	2	1	0	0	3	24
SL2.50ch00:6207890-6208000	Cluster_846	2	4	0	0	4	24
SL2.50ch00:6214320-6214416	Cluster_847	0	1	3	0	1	N
SL2.50ch00:6215343-6215370	Cluster_848	1	1	0	1	1	22
SL2.50ch00:6219987-6220004	Cluster_849	2	2	0	2	0	N
SL2.50ch00:6263898-6264003	Cluster_850	2	1	0	0	4	24
SL2.50ch00:6270732-6270768	Cluster_851	2	0	0	2	1	N
SL2.50ch00:6271912-6272034	Cluster_852	4	1	0	0	0	23
SL2.50ch00:6273162-6273346	Cluster_853	5	3	0	0	21	24
SL2.50ch00:6297774-6297934	Cluster_854	34	30	0	0	1	24
SL2.50ch00:6301159-6301233	Cluster_855	4	8	0	0	1	N
SL2.50ch00:6304711-6304761	Cluster_856	3	8	0	0	2	22
SL2.50ch00:6305098-6305378	Cluster_857	2	3	0	0	4	24
SL2.50ch00:6308540-6308627	Cluster_858	16	12	55	23	33	22
SL2.50ch00:6326013-6326033	Cluster_859	2	0	0	0	3	20
SL2.50ch00:6329762-6329995	Cluster_860	6	2	0	0	0	N
SL2.50ch00:6330622-6330703	Cluster_861	0	0	2	0	3	21
SL2.50ch00:6330914-6331019	Cluster_862	0	1	10	1	7	N
SL2.50ch00:6370361-6370415	Cluster_863	0	0	5	0	2	N
SL2.50ch00:6378788-6379086	Cluster_864	0	2	0	0	9	23
SL2.50ch00:6380216-6380249	Cluster_865	0	0	0	0	6	24
SL2.50ch00:6382662-6382807	Cluster_866	19	15	1	0	91	24
SL2.50ch00:6382943-6383063	Cluster_867	23	18	0	0	44	24
SL2.50ch00:6383784-6384281	Cluster_868	12	8	0	0	8	24
SL2.50ch00:6384459-6384598	Cluster_869	0	3	0	0	1	23
SL2.50ch00:6390174-6390201	Cluster_870	0	0	0	0	6	23
SL2.50ch00:6390852-6390889	Cluster_871	0	0	0	0	9	24
SL2.50ch00:6392306-6392448	Cluster_872	0	0	0	0	6	24
SL2.50ch00:6392551-6392814	Cluster_873	0	0	0	0	8	23
SL2.50ch00:6393107-6393226	Cluster_874	1	1	0	2	16	21
SL2.50ch00:6395980-6396189	Cluster_875	5	2	0	0	8	24
SL2.50ch00:6397989-6398506	Cluster_876	28	23	0	0	41	24
SL2.50ch00:6398641-6398787	Cluster_877	4	5	0	0	8	24
SL2.50ch00:6402632-6402888	Cluster_878	5	9	0	0	7	24
SL2.50ch00:6404004-6404246	Cluster_879	5	8	0	0	11	24
SL2.50ch00:6404326-6404562	Cluster_880	4	6	0	0	20	24
SL2.50ch00:6404685-6404905	Cluster_881	2	1	0	0	6	24
SL2.50ch00:6405133-6405253	Cluster_882	1	4	0	0	2	24
SL2.50ch00:6486083-6486282	Cluster_883	5	0	0	0	2	24
SL2.50ch00:6491972-6492032	Cluster_884	8	4	0	0	10	24
SL2.50ch00:6508321-6508398	Cluster_885	4	0	2	0	2	N
SL2.50ch00:6529314-6530170	Cluster_886	12	7	0	0	19	24
SL2.50ch00:6534235-6534367	Cluster_887	1	3	0	0	11	24
SL2.50ch00:6534730-6534819	Cluster_888	0	5	0	0	2	N
SL2.50ch00:6535160-6535792	Cluster_889	33	21	10	15	82	24
SL2.50ch00:6535894-6535973	Cluster_890	7	7	0	3	21	24
SL2.50ch00:6536265-6536309	Cluster_891	1	1	0	0	4	24
SL2.50ch00:6536490-6536689	Cluster_892	3	1	1	0	12	24
SL2.50ch00:6536819-6537044	Cluster_893	4	3	0	0	31	24
SL2.50ch00:6537314-6537363	Cluster_894	1	0	0	0	5	24
SL2.50ch00:6537441-6537835	Cluster_895	10	13	0	0	18	24
SL2.50ch00:6538098-6538193	Cluster_896	0	0	0	0	6	24
SL2.50ch00:6538400-6538608	Cluster_897	13	13	0	0	10	24
SL2.50ch00:6538894-6538943	Cluster_898	3	2	0	0	11	24
SL2.50ch00:6539100-6539159	Cluster_899	1	0	0	0	8	23
SL2.50ch00:6539438-6540147	Cluster_900	54	38	0	0	139	24
SL2.50ch00:6540222-6540426	Cluster_901	46	31	0	2	12	24
SL2.50ch00:6541454-6541690	Cluster_902	2	3	0	0	4	24
SL2.50ch00:6544021-6544454	Cluster_903	26	29	9	10	27	24
SL2.50ch00:6544574-6544598	Cluster_904	0	2	0	0	3	N
SL2.50ch00:6545480-6545689	Cluster_905	0	0	1	0	0	N
SL2.50ch00:6546874-6547165	Cluster_906	4	6	1	1	22	24
SL2.50ch00:6547322-6548642	Cluster_907	19	15	0	1	73	24
SL2.50ch00:6548746-6549284	Cluster_908	16	17	0	1	35	24
SL2.50ch00:6549375-6549831	Cluster_909	1	3	2	1	5	N
SL2.50ch00:6552745-6552991	Cluster_910	193	248	0	3	297	24
SL2.50ch00:6553245-6554575	Cluster_911	49	68	0	0	97	24
SL2.50ch00:6554669-6555276	Cluster_912	11	12	0	0	13	24
SL2.50ch00:6555360-6555712	Cluster_913	8	5	0	0	11	24
SL2.50ch00:6562593-6562622	Cluster_914	0	0	0	0	4	24
SL2.50ch00:6570428-6570503	Cluster_915	4	5	0	0	2	24
SL2.50ch00:6570658-6570788	Cluster_916	2	4	0	0	2	24
SL2.50ch00:6571036-6571564	Cluster_917	382	530	5	5	254	24
SL2.50ch00:6572182-6572740	Cluster_918	45	42	0	0	20	24
SL2.50ch00:6573459-6573725	Cluster_919	4	10	1	5	3	N
SL2.50ch00:6573826-6574053	Cluster_920	4	0	4	3	0	N
SL2.50ch00:6574295-6574665	Cluster_921	13	10	27	23	11	24
SL2.50ch00:6574749-6575055	Cluster_922	1	1	0	0	4	24
SL2.50ch00:6575264-6575756	Cluster_923	1	7	54	10	21	24
SL2.50ch00:6575845-6576073	Cluster_924	2	9	5	2	16	24
SL2.50ch00:6576301-6576416	Cluster_925	2	0	0	0	3	N
SL2.50ch00:6576496-6576941	Cluster_926	1	1	0	0	12	24
SL2.50ch00:6577078-6577739	Cluster_927	10	8	59	31	39	24
SL2.50ch00:6577876-6578238	Cluster_928	8	3	2	1	17	N
SL2.50ch00:6578329-6581541	Cluster_929	274	313	691	449	461	24
SL2.50ch00:6581649-6582041	Cluster_930	8	10	10	6	10	24
SL2.50ch00:6582326-6582657	Cluster_931	4	5	0	0	13	24
SL2.50ch00:6582829-6583740	Cluster_932	15	14	1	0	45	24
SL2.50ch00:6583880-6584090	Cluster_933	2	4	0	0	7	24
SL2.50ch00:6584354-6584985	Cluster_934	8	5	0	0	19	24
SL2.50ch00:6585092-6586188	Cluster_935	18	10	0	0	49	24
SL2.50ch00:6586268-6586506	Cluster_936	0	2	0	0	14	24
SL2.50ch00:6588155-6588292	Cluster_937	2	1	0	0	5	24
SL2.50ch00:6588833-6588969	Cluster_938	10	9	0	0	7	24
SL2.50ch00:6589301-6589606	Cluster_939	4	1	0	0	4	23
SL2.50ch00:6590170-6590343	Cluster_940	2	2	0	0	2	N
SL2.50ch00:6592126-6592258	Cluster_941	3	0	0	1	1	22
SL2.50ch00:6592425-6592550	Cluster_942	1	0	1	1	2	24
SL2.50ch00:6593211-6593942	Cluster_943	19	37	43	37	56	22
SL2.50ch00:6594113-6594412	Cluster_944	3	3	2	4	5	N
SL2.50ch00:6595216-6595745	Cluster_945	3	7	0	1	35	24
SL2.50ch00:6598123-6598388	Cluster_946	3	1	1	0	6	22
SL2.50ch00:6598606-6598711	Cluster_947	3	2	0	0	3	24
SL2.50ch00:6599172-6599626	Cluster_948	3	2	3	4	8	22
SL2.50ch00:6600524-6600827	Cluster_949	3	0	0	0	1	20
SL2.50ch00:6601723-6601917	Cluster_950	2	2	0	0	3	24
SL2.50ch00:6602093-6602215	Cluster_951	1	2	0	1	3	24
SL2.50ch00:6602865-6603632	Cluster_952	78	88	8	2	138	24
SL2.50ch00:6605466-6605526	Cluster_953	5	1	0	0	4	24
SL2.50ch00:6605901-6605991	Cluster_954	2	1	0	0	2	24
SL2.50ch00:6606559-6606696	Cluster_955	3	1	0	0	1	24
SL2.50ch00:6607677-6607967	Cluster_956	2	1	0	0	3	24
SL2.50ch00:6612442-6612783	Cluster_957	6	5	0	0	6	24
SL2.50ch00:6616028-6616094	Cluster_958	0	1	0	3	1	23
SL2.50ch00:6625875-6625945	Cluster_959	0	3	0	0	4	24
SL2.50ch00:6632116-6632370	Cluster_960	1	0	0	0	1	23
SL2.50ch00:6635645-6635998	Cluster_961	14	16	1	0	12	N
SL2.50ch00:6640149-6640231	Cluster_962	1	1	0	0	1	23
SL2.50ch00:6648243-6648440	Cluster_963	7	2	0	0	3	24
SL2.50ch00:6649537-6649727	Cluster_964	8	7	0	1	4	24
SL2.50ch00:6649812-6649913	Cluster_965	1	0	0	0	3	24
SL2.50ch00:6650233-6650446	Cluster_966	2	0	0	1	4	N
SL2.50ch00:6658915-6658949	Cluster_967	3	4	0	0	0	23
SL2.50ch00:6659111-6659372	Cluster_968	1	1	0	0	4	24
SL2.50ch00:6660110-6660138	Cluster_969	1	3	0	0	1	24
SL2.50ch00:6660210-6660317	Cluster_970	15	5	0	0	15	24
SL2.50ch00:6660397-6660452	Cluster_971	1	4	0	0	24	24
SL2.50ch00:6661870-6662236	Cluster_972	18	13	0	0	10	24
SL2.50ch00:6662909-6663135	Cluster_973	15	17	0	0	13	24
SL2.50ch00:6663231-6663383	Cluster_974	1	1	0	0	5	24
SL2.50ch00:6663524-6663770	Cluster_975	11	10	1	0	11	23
SL2.50ch00:6663950-6664103	Cluster_976	0	4	0	0	2	N
SL2.50ch00:6666517-6666575	Cluster_977	0	4	0	0	2	24
SL2.50ch00:6666780-6666945	Cluster_978	1	0	0	0	8	24
SL2.50ch00:6667049-6667800	Cluster_979	27	17	0	0	82	N
SL2.50ch00:6668117-6668269	Cluster_980	2	1	0	0	1	24
SL2.50ch00:6671845-6672192	Cluster_981	2	0	0	0	6	24
SL2.50ch00:6672547-6672688	Cluster_982	4	0	0	0	6	23
SL2.50ch00:6673035-6673308	Cluster_983	2	0	0	1	4	24
SL2.50ch00:6673516-6674013	Cluster_984	6	9	1	1	16	24
SL2.50ch00:6674489-6674576	Cluster_985	1	2	0	4	1	N
SL2.50ch00:6677705-6677811	Cluster_986	0	0	0	0	3	N
SL2.50ch00:6679318-6679452	Cluster_987	0	1	3	0	1	N
SL2.50ch00:6680582-6680710	Cluster_988	2	4	0	0	1	24
SL2.50ch00:6680850-6680950	Cluster_989	10	16	0	0	9	24
SL2.50ch00:6681346-6681588	Cluster_990	34	43	1	0	37	24
SL2.50ch00:6682339-6682480	Cluster_991	1	145	0	1	20	24
SL2.50ch00:6683799-6684027	Cluster_992	108	128	2	0	54	24
SL2.50ch00:6684430-6684513	Cluster_993	5	5	0	0	1	24
SL2.50ch00:6684696-6685145	Cluster_994	5	11	0	0	29	24
SL2.50ch00:6685703-6686062	Cluster_995	51	61	3	0	54	24
SL2.50ch00:6686678-6686795	Cluster_996	3	4	0	0	5	24
SL2.50ch00:6687266-6687592	Cluster_997	119	95	0	0	42	24
SL2.50ch00:6687971-6688415	Cluster_998	106	113	2	0	87	24
SL2.50ch00:6689125-6689305	Cluster_999	41	41	1	1	16	24
SL2.50ch00:6689405-6689617	Cluster_1000	10	20	0	0	13	24
SL2.50ch00:6689753-6690240	Cluster_1001	32	47	0	2	29	24
SL2.50ch00:6691326-6691512	Cluster_1002	0	1	1	1	2	N
SL2.50ch00:6691714-6692221	Cluster_1003	4	3	8	6	6	N
SL2.50ch00:6692422-6692571	Cluster_1004	2	0	1	1	2	N
SL2.50ch00:6693540-6693662	Cluster_1005	4	0	5	4	3	N
SL2.50ch00:6693976-6694339	Cluster_1006	273	234	0	1	61	24
SL2.50ch00:6694437-6694583	Cluster_1007	3	6	0	0	8	24
SL2.50ch00:6695714-6695884	Cluster_1008	4	5	0	1	1	N
SL2.50ch00:6696517-6696579	Cluster_1009	1	1	0	0	9	24
SL2.50ch00:6698532-6698614	Cluster_1010	0	1	0	0	5	24
SL2.50ch00:6699612-6699894	Cluster_1011	69	70	0	0	27	24
SL2.50ch00:6700001-6701922	Cluster_1012	320	221	8	3	415	24
SL2.50ch00:6705458-6705549	Cluster_1013	3	1	1	4	1	N
SL2.50ch00:6705799-6705824	Cluster_1014	1	0	0	0	3	24
SL2.50ch00:6706788-6706924	Cluster_1015	25	13	0	0	4	24
SL2.50ch00:6707218-6707369	Cluster_1016	94	112	0	0	60	24
SL2.50ch00:6707456-6707986	Cluster_1017	37	47	0	0	40	24
SL2.50ch00:6710412-6710498	Cluster_1018	1	0	4	0	0	23
SL2.50ch00:6712457-6712558	Cluster_1019	0	0	3	1	1	N
SL2.50ch00:6713023-6713328	Cluster_1020	9	7	0	1	4	24
SL2.50ch00:6713873-6714589	Cluster_1021	258	318	0	1	297	24
SL2.50ch00:6714863-6715069	Cluster_1022	0	13	0	0	3	24
SL2.50ch00:6715591-6715875	Cluster_1023	101	67	2	0	14	24
SL2.50ch00:6715968-6716323	Cluster_1024	723	705	1	3	148	24
SL2.50ch00:6720549-6720761	Cluster_1025	0	0	2	1	0	N
SL2.50ch00:6725675-6725865	Cluster_1026	5	0	0	0	2	24
SL2.50ch00:6729409-6729807	Cluster_1027	3	1	0	0	8	24
SL2.50ch00:6735358-6735410	Cluster_1028	1	0	1	2	1	N
SL2.50ch00:6737996-6738255	Cluster_1029	2	0	4	1	1	N
SL2.50ch00:6738751-6739178	Cluster_1030	12	24	0	1	1	24
SL2.50ch00:6741159-6741612	Cluster_1031	110	83	2	2	68	24
SL2.50ch00:6741894-6742242	Cluster_1032	42	32	0	2	7	24
SL2.50ch00:6742341-6742550	Cluster_1033	118	118	1	1	23	24
SL2.50ch00:6745449-6745836	Cluster_1034	20	17	1	0	13	24
SL2.50ch00:6745920-6746019	Cluster_1035	1	1	0	0	1	24
SL2.50ch00:6746125-6746260	Cluster_1036	2	1	0	0	2	23
SL2.50ch00:6746383-6747133	Cluster_1037	26	19	1	0	55	24
SL2.50ch00:6747238-6747970	Cluster_1038	175	186	2	0	177	24
SL2.50ch00:6749102-6749160	Cluster_1039	27	16	0	1	4	24
SL2.50ch00:6749471-6749919	Cluster_1040	45	20	1	0	12	24
SL2.50ch00:6750090-6750353	Cluster_1041	1	0	3	0	1	22
SL2.50ch00:6750638-6751081	Cluster_1042	2	3	0	8	4	N
SL2.50ch00:6751350-6752224	Cluster_1043	43	70	16	1	166	24
SL2.50ch00:6752650-6752915	Cluster_1044	1	0	3	0	4	N
SL2.50ch00:6753270-6753328	Cluster_1045	0	0	3	0	2	21
SL2.50ch00:6754245-6754412	Cluster_1046	0	0	20	3	5	21
SL2.50ch00:6754524-6754620	Cluster_1047	0	0	9	2	2	21
SL2.50ch00:6755215-6755433	Cluster_1048	1	2	1	0	2	24
SL2.50ch00:6755750-6756000	Cluster_1049	3	2	0	0	9	24
SL2.50ch00:6756396-6756511	Cluster_1050	0	2	0	0	4	24
SL2.50ch00:6756930-6756954	Cluster_1051	2	3	0	0	4	24
SL2.50ch00:6759155-6759331	Cluster_1052	1	0	0	0	5	N
SL2.50ch00:6759905-6760201	Cluster_1053	3	0	0	0	9	24
SL2.50ch00:6760346-6761770	Cluster_1054	12	18	0	0	63	24
SL2.50ch00:6762095-6762345	Cluster_1055	3	1	0	0	17	24
SL2.50ch00:6763178-6763322	Cluster_1056	0	0	0	0	9	23
SL2.50ch00:6765990-6766106	Cluster_1057	19	23	0	0	45	24
SL2.50ch00:6766201-6766645	Cluster_1058	4	2	0	0	11	24
SL2.50ch00:6766818-6766963	Cluster_1059	3	1	0	0	3	23
SL2.50ch00:6767178-6767418	Cluster_1060	0	1	0	0	3	22
SL2.50ch00:6768491-6768650	Cluster_1061	0	0	0	0	8	24
SL2.50ch00:6769769-6770084	Cluster_1062	2	3	0	0	10	24
SL2.50ch00:6770706-6770963	Cluster_1063	5	6	0	1	15	24
SL2.50ch00:6771994-6772032	Cluster_1064	1	2	1	0	2	24
SL2.50ch00:6772440-6772576	Cluster_1065	2	0	0	0	2	23
SL2.50ch00:6773881-6773966	Cluster_1066	0	1	0	0	3	24
SL2.50ch00:6776682-6776792	Cluster_1067	0	0	0	0	7	24
SL2.50ch00:6777073-6777364	Cluster_1068	1	3	0	0	6	24
SL2.50ch00:6777491-6777643	Cluster_1069	0	2	0	0	5	24
SL2.50ch00:6778213-6778410	Cluster_1070	0	1	0	0	4	N
SL2.50ch00:6779104-6780886	Cluster_1071	185	206	1	1	681	24
SL2.50ch00:6780976-6781055	Cluster_1072	0	1	0	0	7	24
SL2.50ch00:6782212-6782832	Cluster_1073	5	1	0	0	27	24
SL2.50ch00:6782945-6783175	Cluster_1074	4	1	0	0	10	24
SL2.50ch00:6783576-6783871	Cluster_1075	3	0	0	0	10	24
SL2.50ch00:6784015-6784191	Cluster_1076	32	8	0	0	81	24
SL2.50ch00:6785260-6785467	Cluster_1077	12	22	0	0	17	24
SL2.50ch00:6785864-6786448	Cluster_1078	33	30	0	0	38	24
SL2.50ch00:6786892-6787069	Cluster_1079	57	67	0	0	12	24
SL2.50ch00:6788204-6788299	Cluster_1080	3	6	0	0	1	24
SL2.50ch00:6788563-6788800	Cluster_1081	0	5	0	0	3	24
SL2.50ch00:6788878-6789037	Cluster_1082	1	2	0	0	9	24
SL2.50ch00:6791004-6791242	Cluster_1083	1	0	0	1	2	24
SL2.50ch00:6792336-6792807	Cluster_1084	239	194	5	4	95	24
SL2.50ch00:6793123-6793860	Cluster_1085	139	156	1	2	45	24
SL2.50ch00:6794193-6794919	Cluster_1086	76	60	0	0	118	24
SL2.50ch00:6795301-6795776	Cluster_1087	22	22	0	1	23	24
SL2.50ch00:6796984-6797297	Cluster_1088	1	3	0	0	10	24
SL2.50ch00:6800084-6800523	Cluster_1089	3	2	0	0	14	24
SL2.50ch00:6800718-6800920	Cluster_1090	4	0	0	0	6	24
SL2.50ch00:6802010-6802694	Cluster_1091	17	6	1	0	20	24
SL2.50ch00:6802788-6803248	Cluster_1092	33	27	0	0	27	24
SL2.50ch00:6803812-6803930	Cluster_1093	2	3	0	0	18	24
SL2.50ch00:6804038-6804606	Cluster_1094	3	7	0	0	12	24
SL2.50ch00:6804688-6805158	Cluster_1095	4	4	2	0	7	23
SL2.50ch00:6805658-6806380	Cluster_1096	35	42	3	2	28	24
SL2.50ch00:6806461-6806539	Cluster_1097	1	0	0	0	6	24
SL2.50ch00:6806796-6806955	Cluster_1098	2	1	0	0	5	23
SL2.50ch00:6807051-6807683	Cluster_1099	62	59	1	1	131	24
SL2.50ch00:6809001-6809245	Cluster_1100	2	4	0	0	4	24
SL2.50ch00:6809335-6809989	Cluster_1101	106	106	1	3	121	24
SL2.50ch00:6811259-6811624	Cluster_1102	35	33	0	1	15	24
SL2.50ch00:6811990-6812108	Cluster_1103	4	5	0	0	4	N
SL2.50ch00:6812450-6812843	Cluster_1104	36	22	0	0	12	N
SL2.50ch00:6814532-6814651	Cluster_1105	5	7	0	0	0	24
SL2.50ch00:6815742-6816270	Cluster_1106	172	149	1	0	84	24
SL2.50ch00:6819577-6819638	Cluster_1107	1	0	3	0	1	N
SL2.50ch00:6824151-6824513	Cluster_1108	88	120	0	0	31	24
SL2.50ch00:6824610-6824733	Cluster_1109	1	0	0	0	6	N
SL2.50ch00:6824924-6824997	Cluster_1110	2	1	1	0	1	N
SL2.50ch00:6825143-6825316	Cluster_1111	3	8	0	0	1	24
SL2.50ch00:6825972-6826316	Cluster_1112	32	33	3	0	34	24
SL2.50ch00:6826528-6826855	Cluster_1113	24	23	0	0	12	24
SL2.50ch00:6827230-6827871	Cluster_1114	232	183	0	0	421	24
SL2.50ch00:6828303-6828700	Cluster_1115	42	44	1	0	26	24
SL2.50ch00:6830520-6830593	Cluster_1116	1	0	0	0	7	24
SL2.50ch00:6831045-6831200	Cluster_1117	1	3	0	0	3	N
SL2.50ch00:6832435-6832518	Cluster_1118	0	1	0	0	3	23
SL2.50ch00:6833326-6833946	Cluster_1119	7	6	1	1	28	24
SL2.50ch00:6834036-6834162	Cluster_1120	7	11	0	0	11	24
SL2.50ch00:6835043-6835276	Cluster_1121	0	3	0	0	7	24
SL2.50ch00:6836571-6836699	Cluster_1122	3	7	0	0	15	24
SL2.50ch00:6836817-6836932	Cluster_1123	0	0	0	0	5	24
SL2.50ch00:6837067-6837352	Cluster_1124	1	1	0	0	12	24
SL2.50ch00:6837435-6837871	Cluster_1125	13	6	0	0	11	24
SL2.50ch00:6838016-6838796	Cluster_1126	12	1	0	0	15	24
SL2.50ch00:6839043-6839070	Cluster_1127	2	2	0	0	4	24
SL2.50ch00:6841764-6842194	Cluster_1128	3	3	0	0	10	24
SL2.50ch00:6842330-6842568	Cluster_1129	3	2	0	0	1	24
SL2.50ch00:6843095-6843124	Cluster_1130	1	3	0	0	1	24
SL2.50ch00:6843588-6843731	Cluster_1131	2	3	0	0	17	24
SL2.50ch00:6844611-6844734	Cluster_1132	0	0	0	0	5	24
SL2.50ch00:6845660-6845732	Cluster_1133	1	1	0	0	7	24
SL2.50ch00:6846193-6846444	Cluster_1134	4	5	0	0	7	24
SL2.50ch00:6846803-6847123	Cluster_1135	18	18	0	0	36	24
SL2.50ch00:6847779-6848104	Cluster_1136	24	30	0	0	7	24
SL2.50ch00:6849422-6849492	Cluster_1137	19	26	0	0	1	24
SL2.50ch00:6849642-6849689	Cluster_1138	6	3	0	0	0	N
SL2.50ch00:6851494-6851968	Cluster_1139	76	77	0	0	47	24
SL2.50ch00:6852108-6852538	Cluster_1140	89	91	1	0	75	24
SL2.50ch00:6852891-6853267	Cluster_1141	136	138	0	0	58	24
SL2.50ch00:6853562-6854168	Cluster_1142	48	56	1	1	96	24
SL2.50ch00:6854557-6855099	Cluster_1143	11	7	0	1	10	24
SL2.50ch00:6855362-6855587	Cluster_1144	2	2	0	0	5	24
SL2.50ch00:6855762-6856010	Cluster_1145	3	2	0	0	9	24
SL2.50ch00:6856124-6856673	Cluster_1146	29	18	1	0	40	24
SL2.50ch00:6856751-6857016	Cluster_1147	3	1	0	0	3	21
SL2.50ch00:6857597-6857977	Cluster_1148	4	4	6	1	15	N
SL2.50ch00:6862020-6862092	Cluster_1149	1	1	0	0	4	24
SL2.50ch00:6862249-6862499	Cluster_1150	7	3	0	1	7	24
SL2.50ch00:6862819-6862878	Cluster_1151	1	4	0	0	8	24
SL2.50ch00:6862984-6863391	Cluster_1152	43	51	0	3	25	24
SL2.50ch00:6865645-6865824	Cluster_1153	1	1	0	0	5	24
SL2.50ch00:6865928-6866115	Cluster_1154	1	3	0	0	1	24
SL2.50ch00:6866635-6866675	Cluster_1155	2	1	0	0	1	N
SL2.50ch00:6869156-6869219	Cluster_1156	2	1	0	0	4	24
SL2.50ch00:6871208-6871442	Cluster_1157	1	1	0	1	4	N
SL2.50ch00:6871681-6871760	Cluster_1158	2	2	0	0	2	20
SL2.50ch00:6872038-6872254	Cluster_1159	13	7	0	0	11	24
SL2.50ch00:6872357-6872413	Cluster_1160	5	12	0	0	13	24
SL2.50ch00:6873027-6873267	Cluster_1161	4	9	0	0	6	24
SL2.50ch00:6873453-6873659	Cluster_1162	133	126	0	0	51	24
SL2.50ch00:6873954-6874004	Cluster_1163	5	0	0	0	2	24
SL2.50ch00:6874436-6874513	Cluster_1164	0	1	0	0	5	24
SL2.50ch00:6874601-6874909	Cluster_1165	12	13	1	0	69	24
SL2.50ch00:6881930-6882020	Cluster_1166	1	1	0	0	3	24
SL2.50ch00:6882294-6882452	Cluster_1167	2	0	0	0	10	24
SL2.50ch00:6882906-6883126	Cluster_1168	2	2	0	0	4	24
SL2.50ch00:6883336-6883413	Cluster_1169	0	3	0	0	0	24
SL2.50ch00:6884754-6885182	Cluster_1170	8	9	0	0	17	24
SL2.50ch00:6885367-6885593	Cluster_1171	0	1	0	0	9	24
SL2.50ch00:6885672-6885931	Cluster_1172	92	57	0	0	43	24
SL2.50ch00:6886276-6887073	Cluster_1173	52	46	4	0	49	24
SL2.50ch00:6887254-6887884	Cluster_1174	43	41	0	1	61	24
SL2.50ch00:6891806-6892573	Cluster_1175	41	22	0	0	73	24
SL2.50ch00:6892668-6892948	Cluster_1176	8	10	0	1	15	24
SL2.50ch00:6893258-6893457	Cluster_1177	33	30	0	1	25	24
SL2.50ch00:6893616-6894024	Cluster_1178	340	347	30	26	176	24
SL2.50ch00:6894440-6894523	Cluster_1179	4	2	0	0	2	24
SL2.50ch00:6895190-6895250	Cluster_1180	0	5	0	0	14	24
SL2.50ch00:6895358-6895766	Cluster_1181	17	37	5	6	28	24
SL2.50ch00:6899552-6899577	Cluster_1182	3	3	4	5	2	N
SL2.50ch00:6900289-6900380	Cluster_1183	0	1	0	1	3	21
SL2.50ch00:6900673-6901095	Cluster_1184	20	20	0	0	2	24
SL2.50ch00:6901179-6901560	Cluster_1185	2	10	24	18	10	N
SL2.50ch00:6901742-6901871	Cluster_1186	2	1	9	8	1	21
SL2.50ch00:6902370-6902538	Cluster_1187	6	0	9	8	1	N
SL2.50ch00:6903427-6903652	Cluster_1188	10	2	26	22	5	N
SL2.50ch00:6904016-6904222	Cluster_1189	2	0	6	9	5	N
SL2.50ch00:6904624-6905170	Cluster_1190	283	301	17	10	39	24
SL2.50ch00:6905554-6906020	Cluster_1191	2	9	0	0	20	24
SL2.50ch00:6906169-6906427	Cluster_1192	15	14	0	0	11	24
SL2.50ch00:6906697-6906796	Cluster_1193	4	1	0	0	15	24
SL2.50ch00:6907016-6907137	Cluster_1194	7	7	0	0	2	24
SL2.50ch00:6907233-6907444	Cluster_1195	2	1	0	0	5	N
SL2.50ch00:6907662-6907927	Cluster_1196	30	17	0	1	35	24
SL2.50ch00:6908137-6908479	Cluster_1197	16	6	0	0	30	24
SL2.50ch00:6908649-6909168	Cluster_1198	57	73	2	1	64	24
SL2.50ch00:6910022-6910100	Cluster_1199	2	1	0	0	2	24
SL2.50ch00:6914776-6915042	Cluster_1200	1	1	0	1	7	24
SL2.50ch00:6915147-6916573	Cluster_1201	89	85	0	2	252	24
SL2.50ch00:6916649-6916822	Cluster_1202	4	1	0	2	9	24
SL2.50ch00:6917086-6917253	Cluster_1203	3	1	0	0	6	24
SL2.50ch00:6917372-6917617	Cluster_1204	3	1	0	0	3	24
SL2.50ch00:6917841-6918579	Cluster_1205	10	8	0	1	18	24
SL2.50ch00:6918672-6918972	Cluster_1206	23	13	0	0	9	24
SL2.50ch00:6920718-6920762	Cluster_1207	1	2	0	0	3	24
SL2.50ch00:6923232-6923317	Cluster_1208	1	2	0	0	3	N
SL2.50ch00:6923466-6924188	Cluster_1209	8	5	0	0	28	24
SL2.50ch00:6928079-6928489	Cluster_1210	6	3	0	0	20	N
SL2.50ch00:6929101-6929350	Cluster_1211	0	2	0	0	1	24
SL2.50ch00:6929440-6929954	Cluster_1212	121	128	6	5	121	24
SL2.50ch00:6930400-6931917	Cluster_1213	81	96	5	0	90	24
SL2.50ch00:6932361-6932731	Cluster_1214	8	6	0	0	27	24
SL2.50ch00:6932982-6933415	Cluster_1215	154	185	1	1	90	24
SL2.50ch00:6933943-6934269	Cluster_1216	34	44	0	0	14	24
SL2.50ch00:6934394-6934842	Cluster_1217	117	112	1	0	51	24
SL2.50ch00:6936071-6936265	Cluster_1218	1	1	3	0	2	24
SL2.50ch00:6936417-6936984	Cluster_1219	3	3	1	3	6	N
SL2.50ch00:6938556-6938755	Cluster_1220	10	8	3	0	1	24
SL2.50ch00:6938844-6938928	Cluster_1221	0	4	0	1	1	24
SL2.50ch00:6940478-6940637	Cluster_1222	2	6	0	0	11	N
SL2.50ch00:6940733-6940809	Cluster_1223	3	2	0	0	8	N
SL2.50ch00:6940888-6941323	Cluster_1224	13	19	0	0	42	24
SL2.50ch00:6941486-6941584	Cluster_1225	0	1	0	1	2	24
SL2.50ch00:6941661-6943532	Cluster_1226	294	298	5	1	703	24
SL2.50ch00:6943949-6943988	Cluster_1227	2	1	0	0	3	24
SL2.50ch00:6944178-6945185	Cluster_1228	176	212	2	2	340	24
SL2.50ch00:6945521-6945643	Cluster_1229	18	8	0	0	2	24
SL2.50ch00:6946639-6946914	Cluster_1230	5	14	0	0	12	24
SL2.50ch00:6948158-6948367	Cluster_1231	4	2	0	0	4	N
SL2.50ch00:6949198-6949326	Cluster_1232	1	5	0	0	5	N
SL2.50ch00:6957016-6957268	Cluster_1233	2	3	0	0	5	24
SL2.50ch00:6958686-6958845	Cluster_1234	1	1	0	0	5	N
SL2.50ch00:6958962-6959310	Cluster_1235	2	1	0	0	15	24
SL2.50ch00:6960640-6960706	Cluster_1236	0	2	0	0	5	24
SL2.50ch00:6973257-6973712	Cluster_1237	39	17	0	0	57	24
SL2.50ch00:6975919-6976045	Cluster_1238	2	0	0	1	2	N
SL2.50ch00:6984753-6984914	Cluster_1239	21	21	0	0	21	N
SL2.50ch00:6985152-6985548	Cluster_1240	14	12	0	0	23	24
SL2.50ch00:6986919-6987071	Cluster_1241	6	5	0	0	6	24
SL2.50ch00:6994565-6996408	Cluster_1242	135	84	4	1	374	24
SL2.50ch00:6996491-6996626	Cluster_1243	2	0	0	0	2	24
SL2.50ch00:6996729-6997058	Cluster_1244	3	2	0	0	9	24
SL2.50ch00:6997918-6997956	Cluster_1245	0	2	0	0	2	24
SL2.50ch00:7001510-7001807	Cluster_1246	1	0	0	1	3	24
SL2.50ch00:7002077-7002473	Cluster_1247	3	3	0	0	7	24
SL2.50ch00:7003650-7003880	Cluster_1248	3	1	0	0	2	24
SL2.50ch00:7003957-7004093	Cluster_1249	1	2	0	0	2	N
SL2.50ch00:7004378-7004503	Cluster_1250	0	4	0	0	0	N
SL2.50ch00:7008722-7009029	Cluster_1251	22	20	0	0	30	24
SL2.50ch00:7009526-7009716	Cluster_1252	35	40	0	1	10	24
SL2.50ch00:7009867-7010014	Cluster_1253	3	4	0	0	1	24
SL2.50ch00:7011263-7011338	Cluster_1254	12	23	0	0	9	23
SL2.50ch00:7011608-7011698	Cluster_1255	3	6	0	0	8	24
SL2.50ch00:7012678-7012830	Cluster_1256	0	0	1	0	4	N
SL2.50ch00:7016632-7016774	Cluster_1257	4	3	0	0	8	24
SL2.50ch00:7042921-7043034	Cluster_1258	1	1	0	0	2	23
SL2.50ch00:7044339-7044535	Cluster_1259	2	2	0	0	2	24
SL2.50ch00:7045715-7045844	Cluster_1260	0	2	0	0	3	N
SL2.50ch00:7046950-7046977	Cluster_1261	1	3	0	0	5	24
SL2.50ch00:7051350-7051576	Cluster_1262	3	5	0	0	3	N
SL2.50ch00:7051753-7051956	Cluster_1263	2	0	0	0	2	24
SL2.50ch00:7052128-7052677	Cluster_1264	8	4	0	0	23	24
SL2.50ch00:7052900-7053358	Cluster_1265	5	7	0	0	16	24
SL2.50ch00:7053515-7053740	Cluster_1266	1	2	0	0	4	24
SL2.50ch00:7061359-7061547	Cluster_1267	4	3	0	0	5	24
SL2.50ch00:7063454-7063549	Cluster_1268	2	0	0	0	3	24
SL2.50ch00:7063662-7063824	Cluster_1269	2	1	0	0	2	24
SL2.50ch00:7063953-7064082	Cluster_1270	3	0	0	0	8	24
SL2.50ch00:7064197-7064463	Cluster_1271	1	1	1	0	10	24
SL2.50ch00:7065044-7065128	Cluster_1272	4	0	0	0	1	23
SL2.50ch00:7090537-7090564	Cluster_1273	5	7	0	0	21	24
SL2.50ch00:7091948-7092022	Cluster_1274	1	2	0	0	6	24
SL2.50ch00:7102037-7102098	Cluster_1275	1	0	0	0	4	23
SL2.50ch00:7142346-7142485	Cluster_1276	3	2	0	0	2	24
SL2.50ch00:7143892-7144219	Cluster_1277	10	12	7	6	28	24
SL2.50ch00:7144777-7144856	Cluster_1278	1	1	0	0	2	24
SL2.50ch00:7145235-7145548	Cluster_1279	0	2	0	0	5	24
SL2.50ch00:7147344-7147453	Cluster_1280	1	4	0	0	2	24
SL2.50ch00:7147769-7147831	Cluster_1281	1	0	0	0	5	24
SL2.50ch00:7157426-7157567	Cluster_1282	3	0	0	0	4	24
SL2.50ch00:7159119-7159251	Cluster_1283	2	3	1	0	1	24
SL2.50ch00:7163448-7163518	Cluster_1284	1	3	0	0	3	24
SL2.50ch00:7175313-7175442	Cluster_1285	1	1	0	0	2	N
SL2.50ch00:7189622-7189832	Cluster_1286	2	2	0	1	5	24
SL2.50ch00:7192307-7192484	Cluster_1287	3	0	2	0	4	N
SL2.50ch00:7211257-7211348	Cluster_1288	36	37	71	43	53	N
SL2.50ch00:7211501-7211683	Cluster_1289	4	6	0	0	4	24
SL2.50ch00:7211877-7211911	Cluster_1290	2	1	0	0	4	N
SL2.50ch00:7212309-7212518	Cluster_1291	17	16	0	0	3	24
SL2.50ch00:7213147-7213228	Cluster_1292	1	0	0	0	3	24
SL2.50ch00:7213668-7213763	Cluster_1293	1	1	0	0	8	24
SL2.50ch00:7229907-7229988	Cluster_1294	3	3	0	0	0	24
SL2.50ch00:7230165-7230305	Cluster_1295	17	9	1	1	1	24
SL2.50ch00:7230470-7230573	Cluster_1296	1	0	0	0	6	23
SL2.50ch00:7230903-7231329	Cluster_1297	13	10	0	0	9	24
SL2.50ch00:7231552-7231685	Cluster_1298	3	0	0	0	4	24
SL2.50ch00:7231800-7232128	Cluster_1299	37	43	1	0	7	24
SL2.50ch00:7233050-7233257	Cluster_1300	28	44	0	0	11	24
SL2.50ch00:7233526-7233830	Cluster_1301	4	1	0	0	14	24
SL2.50ch00:7234047-7234236	Cluster_1302	5	1	1	0	3	24
SL2.50ch00:7242433-7242523	Cluster_1303	11	10	0	0	5	24
SL2.50ch00:7253429-7253716	Cluster_1304	70	60	1	0	44	24
SL2.50ch00:7253811-7254854	Cluster_1305	147	123	2	2	361	24
SL2.50ch00:7255112-7255343	Cluster_1306	3	1	0	0	3	24
SL2.50ch00:7325136-7325168	Cluster_1307	1	1	0	0	4	24
SL2.50ch00:7340055-7340156	Cluster_1308	2	1	0	0	1	24
SL2.50ch00:7345459-7345660	Cluster_1309	6	4	0	0	22	24
SL2.50ch00:7368733-7368903	Cluster_1310	0	1	0	3	2	N
SL2.50ch00:7403278-7403597	Cluster_1311	1	1	1	2	2	24
SL2.50ch00:7404937-7405122	Cluster_1312	1	1	0	0	1	N
SL2.50ch00:7417064-7417150	Cluster_1313	2	0	0	1	0	N
SL2.50ch00:7421954-7422059	Cluster_1314	3	2	0	0	1	N
SL2.50ch00:7426299-7426437	Cluster_1315	1	0	1	1	1	N
SL2.50ch00:7429164-7429307	Cluster_1316	0	4	1	0	1	24
SL2.50ch00:7503926-7504060	Cluster_1317	0	1	0	2	0	N
SL2.50ch00:7560128-7560281	Cluster_1318	0	2	1	0	2	N
SL2.50ch00:7579516-7579842	Cluster_1319	9	4	9	7	23	N
SL2.50ch00:7602077-7602180	Cluster_1320	0	0	4	2	1	N
SL2.50ch00:7630575-7630732	Cluster_1321	1	0	3	2	1	N
SL2.50ch00:7700429-7700519	Cluster_1322	3	3	3	0	1	N
SL2.50ch00:7711893-7712064	Cluster_1323	2	2	1	0	0	22
SL2.50ch00:7767821-7767949	Cluster_1324	2	1	0	1	0	N
SL2.50ch00:7776676-7776725	Cluster_1325	0	2	0	0	1	24
SL2.50ch00:7911207-7911465	Cluster_1326	3	0	1	2	0	N
SL2.50ch00:8030501-8030766	Cluster_1327	1	5	9	4	4	22
SL2.50ch00:8031272-8031966	Cluster_1328	48	51	53	40	44	22
SL2.50ch00:8066250-8066407	Cluster_1329	2	1	0	0	2	N
SL2.50ch00:8074761-8074941	Cluster_1330	2	1	0	0	3	22
SL2.50ch00:8091871-8091898	Cluster_1331	7	1	0	0	0	21
SL2.50ch00:8093532-8094053	Cluster_1332	3	7	0	1	0	24
SL2.50ch00:8097241-8097362	Cluster_1333	0	0	0	0	0	23
SL2.50ch00:8097492-8097687	Cluster_1334	3	1	0	0	0	24
SL2.50ch00:8100123-8100199	Cluster_1335	1	0	1	0	0	24
SL2.50ch00:8103231-8103260	Cluster_1336	0	1	0	0	4	24
SL2.50ch00:8131334-8131497	Cluster_1337	0	3	0	0	1	24
SL2.50ch00:8131822-8131925	Cluster_1338	1	0	0	1	3	N
SL2.50ch00:8148649-8148769	Cluster_1339	3	1	0	0	7	24
SL2.50ch00:8157547-8157576	Cluster_1340	0	0	4	0	0	N
SL2.50ch00:8162568-8162638	Cluster_1341	4	1	0	0	4	N
SL2.50ch00:8188174-8188206	Cluster_1342	3	1	0	0	2	24
SL2.50ch00:8189138-8189316	Cluster_1343	0	3	0	0	1	24
SL2.50ch00:8192427-8192618	Cluster_1344	2	1	0	0	4	24
SL2.50ch00:8194420-8194464	Cluster_1345	1	1	0	0	4	N
SL2.50ch00:8213390-8213605	Cluster_1346	2	4	0	2	0	22
SL2.50ch00:8216023-8216145	Cluster_1347	1	2	0	2	1	24
SL2.50ch00:8220554-8220719	Cluster_1348	5	8	0	1	1	N
SL2.50ch00:8230895-8231211	Cluster_1349	4	3	0	0	3	24
SL2.50ch00:8231348-8231401	Cluster_1350	1	1	0	0	3	24
SL2.50ch00:8278655-8278703	Cluster_1351	2	1	2	0	0	22
SL2.50ch00:8297053-8297214	Cluster_1352	0	2	1	1	3	22
SL2.50ch00:8297802-8298053	Cluster_1353	1	2	0	0	6	24
SL2.50ch00:8335329-8335445	Cluster_1354	1	0	0	0	4	N
SL2.50ch00:8335669-8335818	Cluster_1355	0	1	0	0	2	22
SL2.50ch00:8347459-8348991	Cluster_1356	1254	1274	3985	2836	1917	N
SL2.50ch00:8350123-8350246	Cluster_1357	2	1	0	1	3	N
SL2.50ch00:8351184-8351245	Cluster_1358	3	0	4	0	1	N
SL2.50ch00:8351333-8353265	Cluster_1359	2908	2528	7692	4679	4346	N
SL2.50ch00:8353464-8353503	Cluster_1360	3	0	6	2	7	N
SL2.50ch00:8373182-8373269	Cluster_1361	2	1	1	1	2	20
SL2.50ch00:8406330-8406465	Cluster_1362	0	1	2	2	3	N
SL2.50ch00:8407998-8408075	Cluster_1363	1	0	3	2	3	N
SL2.50ch00:8411277-8411354	Cluster_1364	3	1	0	2	7	20
SL2.50ch00:8412963-8413122	Cluster_1365	12	12	13	11	12	22
SL2.50ch00:8413220-8413497	Cluster_1366	15	9	0	0	5	24
SL2.50ch00:8413863-8413956	Cluster_1367	1	0	0	0	4	24
SL2.50ch00:8414034-8414272	Cluster_1368	3	15	5	3	38	N
SL2.50ch00:8425493-8425658	Cluster_1369	0	0	14	2	13	22
SL2.50ch00:8425848-8426569	Cluster_1370	14	25	102	4	96	22
SL2.50ch00:8427178-8427428	Cluster_1371	4	5	0	0	9	N
SL2.50ch00:8428654-8428879	Cluster_1372	0	1	2	0	2	24
SL2.50ch00:8439238-8439275	Cluster_1373	3	0	0	0	0	24
SL2.50ch00:8447917-8448029	Cluster_1374	3	1	0	0	0	N
SL2.50ch00:8453526-8453636	Cluster_1375	0	1	0	0	4	24
SL2.50ch00:8465507-8465702	Cluster_1376	4	0	0	1	6	24
SL2.50ch00:8470173-8470366	Cluster_1377	1	0	0	0	7	24
SL2.50ch00:8470461-8470614	Cluster_1378	3	0	0	0	1	24
SL2.50ch00:8472155-8472359	Cluster_1379	2	6	0	0	7	24
SL2.50ch00:8472436-8472561	Cluster_1380	3	6	0	0	7	24
SL2.50ch00:8473209-8473520	Cluster_1381	1	1	6	6	4	22
SL2.50ch00:8473603-8473837	Cluster_1382	5	4	5	6	4	N
SL2.50ch00:8473980-8474089	Cluster_1383	1	1	4	0	1	N
SL2.50ch00:8474427-8474555	Cluster_1384	0	0	0	1	3	24
SL2.50ch00:8474664-8474966	Cluster_1385	2	6	0	0	10	N
SL2.50ch00:8475061-8475403	Cluster_1386	3	3	1	1	12	24
SL2.50ch00:8475488-8475878	Cluster_1387	4	7	0	0	7	24
SL2.50ch00:8475984-8476255	Cluster_1388	6	3	1	0	16	24
SL2.50ch00:8476370-8476502	Cluster_1389	2	1	1	0	2	24
SL2.50ch00:8476630-8476669	Cluster_1390	1	0	0	0	4	24
SL2.50ch00:8476772-8476821	Cluster_1391	2	3	0	0	6	24
SL2.50ch00:8476991-8477217	Cluster_1392	2	1	0	0	8	24
SL2.50ch00:8477435-8477505	Cluster_1393	0	1	0	1	3	24
SL2.50ch00:8477593-8477742	Cluster_1394	7	7	0	0	33	24
SL2.50ch00:8477836-8478057	Cluster_1395	5	3	0	0	1	24
SL2.50ch00:8478196-8478380	Cluster_1396	1	1	0	0	4	24
SL2.50ch00:8478582-8478613	Cluster_1397	1	1	0	0	3	24
SL2.50ch00:8478755-8478911	Cluster_1398	0	1	0	0	7	24
SL2.50ch00:8479122-8480118	Cluster_1399	8	15	1	0	45	24
SL2.50ch00:8480461-8481086	Cluster_1400	8	10	0	0	21	24
SL2.50ch00:8482089-8482150	Cluster_1401	1	1	3	0	0	N
SL2.50ch00:8483931-8484070	Cluster_1402	2	0	1	0	3	N
SL2.50ch00:8485578-8485684	Cluster_1403	3	6	0	0	7	24
SL2.50ch00:8485776-8485939	Cluster_1404	3	2	0	0	5	N
SL2.50ch00:8486172-8486488	Cluster_1405	2	2	0	0	5	24
SL2.50ch00:8486676-8486976	Cluster_1406	0	0	2	0	4	24
SL2.50ch00:8487263-8487613	Cluster_1407	4	8	2	0	10	N
SL2.50ch00:8488722-8488850	Cluster_1408	2	0	10	3	3	24
SL2.50ch00:8493746-8493772	Cluster_1409	0	2	0	0	2	24
SL2.50ch00:8509666-8509821	Cluster_1410	0	3	0	0	1	24
SL2.50ch00:8514146-8514182	Cluster_1411	0	2	0	1	0	N
SL2.50ch00:8527750-8528176	Cluster_1412	38	50	128	43	48	22
SL2.50ch00:8529056-8529200	Cluster_1413	3	0	0	1	8	N
SL2.50ch00:8532637-8532715	Cluster_1414	0	2	0	0	6	24
SL2.50ch00:8537399-8537424	Cluster_1415	2	2	0	0	1	N
SL2.50ch00:8609620-8609761	Cluster_1416	1	2	0	3	0	24
SL2.50ch00:8622422-8622541	Cluster_1417	2	0	0	0	3	22
SL2.50ch00:8634165-8634378	Cluster_1418	1	2	0	2	0	N
SL2.50ch00:8634690-8634898	Cluster_1419	0	2	2	2	0	22
SL2.50ch00:8641080-8641220	Cluster_1420	0	2	1	0	1	N
SL2.50ch00:8648944-8649023	Cluster_1421	0	3	0	0	2	21
SL2.50ch00:8649629-8649918	Cluster_1422	2	2	4	2	0	22
SL2.50ch00:8669249-8669368	Cluster_1423	0	3	1	0	3	N
SL2.50ch00:8681084-8681208	Cluster_1424	1	1	0	2	2	24
SL2.50ch00:8682652-8682825	Cluster_1425	4	1	0	0	0	21
SL2.50ch00:8728200-8728448	Cluster_1426	2	4	0	0	10	24
SL2.50ch00:8733876-8733938	Cluster_1427	0	3	0	1	0	20
SL2.50ch00:8736935-8737093	Cluster_1428	2	1	1	0	0	20
SL2.50ch00:8737478-8737553	Cluster_1429	3	0	0	0	1	21
SL2.50ch00:8737815-8738228	Cluster_1430	44	76	4	0	55	24
SL2.50ch00:8738440-8738758	Cluster_1431	27	32	1	0	41	24
SL2.50ch00:8738841-8739082	Cluster_1432	10	19	0	0	22	24
SL2.50ch00:8739751-8740016	Cluster_1433	2	4	0	0	31	24
SL2.50ch00:8740100-8740822	Cluster_1434	11	8	0	1	68	24
SL2.50ch00:8740946-8741028	Cluster_1435	5	4	0	0	18	24
SL2.50ch00:8741103-8741199	Cluster_1436	2	4	0	0	32	24
SL2.50ch00:8741316-8741708	Cluster_1437	91	47	1	0	310	24
SL2.50ch00:8741844-8741918	Cluster_1438	1	2	0	0	3	N
SL2.50ch00:8742282-8742377	Cluster_1439	0	0	4	0	2	N
SL2.50ch00:8743405-8743597	Cluster_1440	0	0	2	2	1	22
SL2.50ch00:8744170-8744337	Cluster_1441	1	0	10	1	1	N
SL2.50ch00:8744862-8745015	Cluster_1442	6	2	13	4	5	N
SL2.50ch00:8745380-8745476	Cluster_1443	0	0	8	0	1	N
SL2.50ch00:8745681-8746400	Cluster_1444	11	7	57	10	37	N
SL2.50ch00:8746548-8746606	Cluster_1445	1	1	1	0	2	N
SL2.50ch00:8746783-8746889	Cluster_1446	1	0	0	0	3	N
SL2.50ch00:8748827-8749177	Cluster_1447	466	465	0	0	229	24
SL2.50ch00:8749614-8749920	Cluster_1448	17	21	0	0	23	24
SL2.50ch00:8750457-8751135	Cluster_1449	55	51	1	1	99	24
SL2.50ch00:8756654-8756882	Cluster_1450	28	19	2	0	36	24
SL2.50ch00:8756964-8757193	Cluster_1451	11	2	0	0	7	24
SL2.50ch00:8757547-8757759	Cluster_1452	19	19	0	0	22	24
SL2.50ch00:8758029-8758283	Cluster_1453	3	3	0	0	4	24
SL2.50ch00:8758590-8759528	Cluster_1454	85	80	1	0	138	24
SL2.50ch00:8760692-8760728	Cluster_1455	1	1	1	0	0	N
SL2.50ch00:8765649-8766069	Cluster_1456	55	57	1	0	23	24
SL2.50ch00:8767282-8767375	Cluster_1457	0	3	0	0	0	24
SL2.50ch00:8768139-8768814	Cluster_1458	55	68	3	1	101	24
SL2.50ch00:8769031-8771165	Cluster_1459	164	157	3	3	478	24
SL2.50ch00:8772467-8772727	Cluster_1460	0	1	1	0	4	N
SL2.50ch00:8773565-8773719	Cluster_1461	0	1	7	0	6	N
SL2.50ch00:8776185-8776459	Cluster_1462	309	284	2	2	239	24
SL2.50ch00:8776733-8776818	Cluster_1463	6	11	0	0	20	24
SL2.50ch00:8776955-8777166	Cluster_1464	1	3	0	0	7	23
SL2.50ch00:8780421-8780596	Cluster_1465	3	3	0	1	2	24
SL2.50ch00:8781650-8782606	Cluster_1466	56	82	5	0	270	24
SL2.50ch00:8782910-8783278	Cluster_1467	8	6	0	2	5	24
SL2.50ch00:8783828-8783865	Cluster_1468	1	1	0	1	3	24
SL2.50ch00:8786563-8786631	Cluster_1469	3	2	6	2	2	N
SL2.50ch00:8787904-8787992	Cluster_1470	1	3	0	0	0	24
SL2.50ch00:8788171-8788199	Cluster_1471	4	1	0	0	2	24
SL2.50ch00:8788863-8788921	Cluster_1472	1	2	0	0	3	24
SL2.50ch00:8789215-8789836	Cluster_1473	908	927	5	0	342	24
SL2.50ch00:8790862-8791116	Cluster_1474	21	23	0	0	4	24
SL2.50ch00:8791313-8791587	Cluster_1475	324	300	1	1	145	24
SL2.50ch00:8791699-8791872	Cluster_1476	3	2	0	0	1	24
SL2.50ch00:8792141-8792585	Cluster_1477	466	559	2	1	417	24
SL2.50ch00:8792969-8793262	Cluster_1478	289	410	1	1	130	24
SL2.50ch00:8793667-8793771	Cluster_1479	0	0	8	1	0	N
SL2.50ch00:8797068-8797189	Cluster_1480	0	0	2	1	2	N
SL2.50ch00:8798036-8798080	Cluster_1481	1	0	4	0	1	N
SL2.50ch00:8799254-8799704	Cluster_1482	2	0	8	1	0	N
SL2.50ch00:8799870-8799950	Cluster_1483	1	1	2	0	2	N
SL2.50ch00:8800448-8800760	Cluster_1484	3	11	0	0	13	24
SL2.50ch00:8801578-8802026	Cluster_1485	18	9	0	1	28	24
SL2.50ch00:8802464-8802676	Cluster_1486	4	9	0	0	29	24
SL2.50ch00:8802763-8803005	Cluster_1487	4	1	0	1	34	24
SL2.50ch00:8803080-8803525	Cluster_1488	19	8	1	0	78	24
SL2.50ch00:8803629-8805208	Cluster_1489	85	53	0	2	237	24
SL2.50ch00:8806129-8807164	Cluster_1490	308	320	7	3	540	24
SL2.50ch00:8808228-8808502	Cluster_1491	54	40	0	0	71	24
SL2.50ch00:8809007-8809049	Cluster_1492	0	3	0	0	2	24
SL2.50ch00:8809188-8809276	Cluster_1493	3	4	0	0	0	N
SL2.50ch00:8809802-8810137	Cluster_1494	581	509	7	3	472	24
SL2.50ch00:8810305-8810433	Cluster_1495	2	3	1	0	13	24
SL2.50ch00:8811038-8811200	Cluster_1496	3	8	0	0	0	24
SL2.50ch00:8811288-8811382	Cluster_1497	12	10	0	0	1	24
SL2.50ch00:8811827-8812059	Cluster_1498	21	24	0	0	50	24
SL2.50ch00:8814383-8814823	Cluster_1499	21	17	4	0	8	24
SL2.50ch00:8814929-8815846	Cluster_1500	87	75	3	0	64	24
SL2.50ch00:8816940-8817247	Cluster_1501	14	11	2	0	4	24
SL2.50ch00:8817682-8817837	Cluster_1502	1	1	0	1	2	N
SL2.50ch00:8818303-8818558	Cluster_1503	3	17	0	0	10	24
SL2.50ch00:8818740-8819528	Cluster_1504	34	43	17	5	12	N
SL2.50ch00:8820058-8820179	Cluster_1505	2	1	0	1	1	N
SL2.50ch00:8820293-8820462	Cluster_1506	7	11	3	0	6	21
SL2.50ch00:8820880-8821737	Cluster_1507	14	55	20	8	23	N
SL2.50ch00:8824046-8824243	Cluster_1508	0	3	1	2	0	N
SL2.50ch00:8824552-8824729	Cluster_1509	0	1	1	0	5	N
SL2.50ch00:8824843-8824980	Cluster_1510	1	0	0	1	1	N
SL2.50ch00:8825749-8826061	Cluster_1511	2	2	4	1	6	N
SL2.50ch00:8826490-8826647	Cluster_1512	1	1	2	0	5	N
SL2.50ch00:8826922-8827009	Cluster_1513	1	1	6	4	5	N
SL2.50ch00:8827108-8827188	Cluster_1514	0	1	5	1	0	N
SL2.50ch00:8832683-8833002	Cluster_1515	37	54	2	0	12	24
SL2.50ch00:8833097-8833157	Cluster_1516	17	20	0	0	3	24
SL2.50ch00:8833568-8833694	Cluster_1517	0	0	1	1	2	N
SL2.50ch00:8834498-8834806	Cluster_1518	2	5	1	0	2	N
SL2.50ch00:8837380-8837940	Cluster_1519	45	50	5	6	32	24
SL2.50ch00:8843177-8843858	Cluster_1520	30	38	4	2	50	24
SL2.50ch00:8843969-8844407	Cluster_1521	49	61	4	0	33	24
SL2.50ch00:8844880-8844945	Cluster_1522	1	7	0	0	3	23
SL2.50ch00:8845125-8845556	Cluster_1523	16	42	0	1	36	24
SL2.50ch00:8941353-8941425	Cluster_1524	0	1	0	0	3	22
SL2.50ch00:8951754-8951971	Cluster_1525	2	0	1	0	1	N
SL2.50ch00:9046203-9046349	Cluster_1526	4	7	4	1	6	22
SL2.50ch00:9059359-9059629	Cluster_1527	0	0	0	3	3	N
SL2.50ch00:9060201-9060408	Cluster_1528	1	0	1	0	1	N
SL2.50ch00:9110584-9110655	Cluster_1529	2	2	0	1	2	N
SL2.50ch00:9123196-9123466	Cluster_1530	3	2	0	0	0	N
SL2.50ch00:9129439-9129618	Cluster_1531	4	10	18	10	4	22
SL2.50ch00:9130411-9130591	Cluster_1532	0	2	1	0	6	24
SL2.50ch00:9132648-9132738	Cluster_1533	0	1	3	1	0	22
SL2.50ch00:9133828-9134118	Cluster_1534	4	5	7	2	11	22
SL2.50ch00:9134332-9134977	Cluster_1535	65	56	3	1	164	24
SL2.50ch00:9146362-9146454	Cluster_1536	0	1	2	3	2	22
SL2.50ch00:9151642-9151802	Cluster_1537	1	1	1	0	1	23
SL2.50ch00:9160706-9160788	Cluster_1538	1	1	0	0	6	24
SL2.50ch00:9162905-9162919	Cluster_1539	2	2	0	2	0	N
SL2.50ch00:9165332-9165471	Cluster_1540	0	2	0	0	4	23
SL2.50ch00:9174269-9174628	Cluster_1541	8	3	0	1	8	24
SL2.50ch00:9184461-9184709	Cluster_1542	6	5	0	1	4	24
SL2.50ch00:9216952-9217001	Cluster_1543	0	0	3	1	5	24
SL2.50ch00:9240260-9240282	Cluster_1544	4	0	1	1	4	23
SL2.50ch00:9240456-9240650	Cluster_1545	3	0	0	1	3	23
SL2.50ch00:9324616-9324700	Cluster_1546	0	1	2	0	2	23
SL2.50ch00:9327887-9328318	Cluster_1547	5872	5233	13180	7843	7404	N
SL2.50ch00:9337881-9338004	Cluster_1548	0	1	1	0	2	N
SL2.50ch00:9351496-9353301	Cluster_1549	15790	11644	30638	21195	17085	N
SL2.50ch00:9354473-9354550	Cluster_1550	0	2	3	1	4	N
SL2.50ch00:9355565-9355735	Cluster_1551	3	1	0	1	7	N
SL2.50ch00:9355967-9356277	Cluster_1552	19	28	51	41	23	N
SL2.50ch00:9356882-9357308	Cluster_1553	131	76	201	122	114	N
SL2.50ch00:9357456-9358102	Cluster_1554	5799	8344	11144	8640	6262	N
SL2.50ch00:9358195-9360122	Cluster_1555	2066	1707	3368	2067	1919	N
SL2.50ch00:9383558-9383938	Cluster_1556	285	179	464	259	251	N
SL2.50ch00:9384122-9384311	Cluster_1557	183	387	672	658	474	N
SL2.50ch00:9384461-9384610	Cluster_1558	3710	4450	5944	3572	2606	N
SL2.50ch00:9384742-9386594	Cluster_1559	1294	1086	2992	1869	1534	N
SL2.50ch00:9387070-9387154	Cluster_1560	60	39	74	65	53	N
SL2.50ch00:9408578-9408729	Cluster_1561	1	2	1	1	2	N
SL2.50ch00:9409100-9409154	Cluster_1562	1	2	2	0	3	N
SL2.50ch00:9413754-9413973	Cluster_1563	0	3	1	1	1	N
SL2.50ch00:9483858-9484108	Cluster_1564	1	1	0	0	0	N
SL2.50ch00:9501670-9501742	Cluster_1565	1	2	0	0	2	24
SL2.50ch00:9570022-9570182	Cluster_1566	1	1	0	0	1	N
SL2.50ch00:9574734-9574871	Cluster_1567	1	1	0	1	3	N
SL2.50ch00:9582120-9582267	Cluster_1568	5	7	1	0	5	24
SL2.50ch00:9582600-9582850	Cluster_1569	659	597	2260	1240	921	N
SL2.50ch00:9582950-9583685	Cluster_1570	180	184	642	405	188	N
SL2.50ch00:9583774-9583829	Cluster_1571	0	2	2	0	1	22
SL2.50ch00:9583971-9584052	Cluster_1572	15	28	26	29	16	N
SL2.50ch00:9584211-9584473	Cluster_1573	222	274	739	576	379	N
SL2.50ch00:9584594-9585574	Cluster_1574	1697	1205	3960	2259	1790	N
SL2.50ch00:9587589-9587926	Cluster_1575	214	229	480	358	260	N
SL2.50ch00:9608414-9608548	Cluster_1576	0	1	1	0	0	24
SL2.50ch00:9623385-9623533	Cluster_1577	2	8	0	0	1	N
SL2.50ch00:9635100-9636110	Cluster_1578	46	27	1	0	120	24
SL2.50ch00:9636185-9636422	Cluster_1579	2	0	0	0	6	24
SL2.50ch00:9637228-9637436	Cluster_1580	0	2	0	0	7	N
SL2.50ch00:9639490-9639732	Cluster_1581	0	1	0	0	4	24
SL2.50ch00:9640093-9640194	Cluster_1582	1	1	0	0	5	N
SL2.50ch00:9640344-9640450	Cluster_1583	3	12	0	0	24	24
SL2.50ch00:9643375-9643626	Cluster_1584	3	2	0	0	2	24
SL2.50ch00:9661740-9661907	Cluster_1585	0	0	2	0	3	21
SL2.50ch00:9663276-9663491	Cluster_1586	12	4	0	0	21	24
SL2.50ch00:9663574-9664018	Cluster_1587	7	2	0	0	20	24
SL2.50ch00:9664300-9664394	Cluster_1588	1	1	0	0	2	24
SL2.50ch00:9666612-9666647	Cluster_1589	0	0	0	0	5	24
SL2.50ch00:9671273-9671318	Cluster_1590	0	1	2	0	4	N
SL2.50ch00:9671760-9672071	Cluster_1591	2	0	0	0	7	24
SL2.50ch00:9673936-9674002	Cluster_1592	4	3	0	0	1	24
SL2.50ch00:9695832-9695873	Cluster_1593	2	0	0	2	1	24
SL2.50ch00:9697188-9697256	Cluster_1594	2	3	0	0	1	N
SL2.50ch00:9699694-9699932	Cluster_1595	2	1	0	0	2	24
SL2.50ch00:9700098-9700149	Cluster_1596	1	0	0	0	6	N
SL2.50ch00:9727806-9727900	Cluster_1597	1	2	0	0	1	22
SL2.50ch00:9757662-9757898	Cluster_1598	1	3	2	0	1	22
SL2.50ch00:9770552-9770568	Cluster_1599	12	0	6	1	1	N
SL2.50ch00:9775956-9775979	Cluster_1600	0	1	0	0	2	N
SL2.50ch00:9776065-9776138	Cluster_1601	1	2	1	2	0	N
SL2.50ch00:9782171-9782314	Cluster_1602	1	3	3	1	3	24
SL2.50ch00:9791152-9791330	Cluster_1603	1	1	2	1	0	N
SL2.50ch00:9791965-9792407	Cluster_1604	32	38	96	82	43	N
SL2.50ch00:9792888-9793085	Cluster_1605	124	103	117	94	82	N
SL2.50ch00:9793224-9793715	Cluster_1606	140	154	233	178	117	N
SL2.50ch00:9793808-9794056	Cluster_1607	27	29	55	46	36	N
SL2.50ch00:9794259-9794493	Cluster_1608	539	721	2025	1251	1049	N
SL2.50ch00:9794577-9794830	Cluster_1609	189	237	546	435	303	N
SL2.50ch00:9795053-9795777	Cluster_1610	797	512	1376	870	706	N
SL2.50ch00:9800458-9800741	Cluster_1611	6	1	5	1	12	N
SL2.50ch00:9800830-9802157	Cluster_1612	4076	3089	8571	6073	4218	N
SL2.50ch00:9804516-9804732	Cluster_1613	3	0	1	0	2	N
SL2.50ch00:9817957-9818191	Cluster_1614	1	1	0	0	6	N
SL2.50ch00:9830465-9830491	Cluster_1615	2	4	14	9	3	22
SL2.50ch00:9830618-9830858	Cluster_1616	3940	2686	5389	2746	2862	N
SL2.50ch00:9831372-9831884	Cluster_1617	457	304	356	250	294	N
SL2.50ch00:9831943-9831985	Cluster_1618	1	0	2	3	0	N
SL2.50ch00:9832100-9832528	Cluster_1619	310	297	587	453	259	N
SL2.50ch00:9832625-9832687	Cluster_1620	1	0	0	1	1	N
SL2.50ch00:9832812-9832876	Cluster_1621	2	3	5	2	10	N
SL2.50ch00:9832994-9833306	Cluster_1622	464	560	1340	1064	694	N
SL2.50ch00:9833415-9834421	Cluster_1623	12019	8058	28717	16240	13947	N
SL2.50ch00:9835856-9836101	Cluster_1624	4	1	0	0	1	24
SL2.50ch00:9851605-9851760	Cluster_1625	1	2	0	0	8	24
SL2.50ch00:9852710-9852971	Cluster_1626	16	33	26	21	15	22
SL2.50ch00:9865554-9866703	Cluster_1627	40	156	31	8	78	22
SL2.50ch00:9872677-9872890	Cluster_1628	1	6	1	4	4	22
SL2.50ch00:9873562-9873676	Cluster_1629	2	7	0	2	1	22
SL2.50ch00:9879051-9879238	Cluster_1630	0	1	0	0	4	22
SL2.50ch00:9879950-9880272	Cluster_1631	6	21	23	13	5	22
SL2.50ch00:9883828-9884030	Cluster_1632	0	2	1	1	3	21
SL2.50ch00:9890606-9890918	Cluster_1633	3	3	0	0	0	21
SL2.50ch00:9893291-9893420	Cluster_1634	3	2	0	0	3	N
SL2.50ch00:9916885-9917060	Cluster_1635	1	0	1	0	4	22
SL2.50ch00:9929547-9929879	Cluster_1636	3	6	1	0	18	24
SL2.50ch00:9957643-9957733	Cluster_1637	3	1	1	0	1	N
SL2.50ch00:9970185-9970258	Cluster_1638	0	0	0	0	3	N
SL2.50ch00:10025574-10025683	Cluster_1639	1	3	0	0	0	24
SL2.50ch00:10038768-10038993	Cluster_1640	1	5	0	0	3	24
SL2.50ch00:10039071-10039251	Cluster_1641	3	2	0	0	2	24
SL2.50ch00:10042975-10043159	Cluster_1642	2	1	0	0	1	24
SL2.50ch00:10049501-10049585	Cluster_1643	1	1	0	0	2	N
SL2.50ch00:10066359-10066403	Cluster_1644	1	0	2	3	1	N
SL2.50ch00:10066507-10066531	Cluster_1645	5	0	11	10	0	22
SL2.50ch00:10066724-10066920	Cluster_1646	12	3	22	12	9	N
SL2.50ch00:10070870-10071067	Cluster_1647	32	31	169	75	64	N
SL2.50ch00:10071176-10071678	Cluster_1648	12	18	28	16	23	N
SL2.50ch00:10072140-10072337	Cluster_1649	27	14	31	23	23	N
SL2.50ch00:10072580-10072662	Cluster_1650	29	63	75	44	46	N
SL2.50ch00:10072804-10073065	Cluster_1651	109	69	131	118	74	N
SL2.50ch00:10073160-10073916	Cluster_1652	2358	1279	4146	2254	1998	N
SL2.50ch00:10074048-10074313	Cluster_1653	14	17	31	20	34	N
SL2.50ch00:10074408-10074454	Cluster_1654	1	1	0	2	5	N
SL2.50ch00:10075235-10075410	Cluster_1655	8	6	2	2	24	N
SL2.50ch00:10075725-10075858	Cluster_1656	3	2	1	0	1	N
SL2.50ch00:10076741-10076765	Cluster_1657	0	0	0	2	2	21
SL2.50ch00:10076922-10078399	Cluster_1658	19851	14510	40053	26020	21158	N
SL2.50ch00:10078472-10078666	Cluster_1659	3540	2627	4652	3572	2595	N
SL2.50ch00:10085594-10085732	Cluster_1660	2	2	0	0	0	24
SL2.50ch00:10103750-10103903	Cluster_1661	0	0	0	2	1	N
SL2.50ch00:10152486-10152606	Cluster_1662	7	5	3	3	3	22
SL2.50ch00:10160056-10160195	Cluster_1663	2	6	0	2	6	22
SL2.50ch00:10172493-10172626	Cluster_1664	2	2	0	0	4	24
SL2.50ch00:10172711-10172917	Cluster_1665	1	1	0	0	4	24
SL2.50ch00:10173006-10173219	Cluster_1666	2	0	0	0	9	24
SL2.50ch00:10177448-10177746	Cluster_1667	7	4	0	0	7	24
SL2.50ch00:10193152-10193316	Cluster_1668	2	0	0	0	2	24
SL2.50ch00:10193571-10193874	Cluster_1669	48	38	0	0	87	24
SL2.50ch00:10194899-10195049	Cluster_1670	1	3	0	0	9	24
SL2.50ch00:10197722-10197877	Cluster_1671	4	5	0	0	5	24
SL2.50ch00:10198503-10198707	Cluster_1672	5	11	0	0	3	23
SL2.50ch00:10200047-10200194	Cluster_1673	0	0	2	0	3	23
SL2.50ch00:10200671-10200814	Cluster_1674	3	1	0	0	2	24
SL2.50ch00:10214319-10214374	Cluster_1675	3	1	0	0	1	24
SL2.50ch00:10218059-10218216	Cluster_1676	0	1	1	0	7	24
SL2.50ch00:10240386-10240548	Cluster_1677	2	1	0	0	1	24
SL2.50ch00:10245974-10246097	Cluster_1678	2	0	0	0	1	23
SL2.50ch00:10250326-10250439	Cluster_1679	2	1	2	0	0	N
SL2.50ch00:10265898-10265986	Cluster_1680	3	1	0	0	3	N
SL2.50ch00:10267212-10267356	Cluster_1681	1	0	0	1	2	23
SL2.50ch00:10272228-10272303	Cluster_1682	0	2	0	0	4	N
SL2.50ch00:10297863-10298012	Cluster_1683	4	10	2	0	6	N
SL2.50ch00:10313674-10313877	Cluster_1684	3	2	0	1	6	24
SL2.50ch00:10324789-10324933	Cluster_1685	3	1	0	0	2	24
SL2.50ch00:10328815-10329025	Cluster_1686	2	0	0	0	6	24
SL2.50ch00:10329425-10329508	Cluster_1687	4	1	0	0	4	24
SL2.50ch00:10329852-10330081	Cluster_1688	1	5	0	0	12	24
SL2.50ch00:10330191-10330777	Cluster_1689	20	29	3	1	21	24
SL2.50ch00:10333051-10333189	Cluster_1690	0	0	2	0	1	N
SL2.50ch00:10333302-10333396	Cluster_1691	0	1	2	2	2	21
SL2.50ch00:10333864-10334234	Cluster_1692	4	6	4	3	8	N
SL2.50ch00:10334509-10334718	Cluster_1693	1	1	0	3	3	N
SL2.50ch00:10336142-10336206	Cluster_1694	0	0	0	4	1	N
SL2.50ch00:10349543-10349621	Cluster_1695	8	14	0	0	1	24
SL2.50ch00:10349700-10349843	Cluster_1696	4	11	0	0	14	24
SL2.50ch00:10350029-10350102	Cluster_1697	0	2	0	0	3	N
SL2.50ch00:10350194-10350278	Cluster_1698	1	3	0	0	12	24
SL2.50ch00:10351132-10351464	Cluster_1699	41	77	0	0	36	24
SL2.50ch00:10352109-10352306	Cluster_1700	41	79	0	0	27	24
SL2.50ch00:10352460-10352514	Cluster_1701	10	14	0	0	9	24
SL2.50ch00:10353036-10353801	Cluster_1702	87	108	0	1	49	24
SL2.50ch00:10354051-10354445	Cluster_1703	3	3	2	0	4	24
SL2.50ch00:10355217-10355480	Cluster_1704	2	1	0	0	2	24
SL2.50ch00:10355589-10356425	Cluster_1705	7	13	0	0	24	24
SL2.50ch00:10356542-10356626	Cluster_1706	4	2	0	0	7	24
SL2.50ch00:10356709-10357029	Cluster_1707	4	2	0	0	10	24
SL2.50ch00:10357203-10357238	Cluster_1708	3	4	2	2	5	N
SL2.50ch00:10400371-10400550	Cluster_1709	2	2	0	1	2	N
SL2.50ch00:10421328-10421460	Cluster_1710	2	3	0	1	1	N
SL2.50ch00:10456976-10457037	Cluster_1711	1	0	0	2	2	N
SL2.50ch00:10468119-10468342	Cluster_1712	5	3	0	1	10	24
SL2.50ch00:10480560-10480757	Cluster_1713	1	0	2	2	0	21
SL2.50ch00:10481693-10481870	Cluster_1714	0	1	1	0	2	24
SL2.50ch00:10483968-10484095	Cluster_1715	1	1	0	0	0	20
SL2.50ch00:10497832-10499834	Cluster_1716	71990	58567	120169	91869	65957	N
SL2.50ch00:10500142-10500276	Cluster_1717	2	5	6	4	4	N
SL2.50ch00:10511001-10512074	Cluster_1718	1178	1144	3019	2335	1555	N
SL2.50ch00:10520352-10520465	Cluster_1719	2	1	0	0	1	24
SL2.50ch00:10541851-10542093	Cluster_1720	5	6	0	0	9	N
SL2.50ch00:10543319-10543521	Cluster_1721	0	2	0	0	7	23
SL2.50ch00:10605477-10605503	Cluster_1722	2	1	0	0	0	21
SL2.50ch00:10605686-10605776	Cluster_1723	1	2	0	1	2	N
SL2.50ch00:10627530-10627719	Cluster_1724	3	0	3	1	0	N
SL2.50ch00:10630777-10630881	Cluster_1725	0	3	0	1	0	21
SL2.50ch00:10633279-10633513	Cluster_1726	4	2	1	0	1	20
SL2.50ch00:10638457-10638622	Cluster_1727	1	3	0	0	3	24
SL2.50ch00:10638986-10639370	Cluster_1728	3	5	4	3	5	N
SL2.50ch00:10639993-10640080	Cluster_1729	2	1	0	0	2	N
SL2.50ch00:10642896-10643173	Cluster_1730	2	2	0	3	3	24
SL2.50ch00:10653976-10654027	Cluster_1731	2	3	1	1	1	N
SL2.50ch00:10654687-10654846	Cluster_1732	0	2	0	0	1	21
SL2.50ch00:10655109-10655277	Cluster_1733	1	2	1	0	3	N
SL2.50ch00:10659786-10659866	Cluster_1734	1	0	0	1	0	N
SL2.50ch00:10664726-10664758	Cluster_1735	0	0	2	2	1	N
SL2.50ch00:10665812-10666100	Cluster_1736	3	3	14	8	11	N
SL2.50ch00:10667186-10667307	Cluster_1737	0	0	2	0	7	N
SL2.50ch00:10667511-10667795	Cluster_1738	1	2	5	2	3	N
SL2.50ch00:10667940-10668221	Cluster_1739	3	2	0	3	3	N
SL2.50ch00:10668792-10668971	Cluster_1740	2	0	2	3	4	N
SL2.50ch00:10669271-10669435	Cluster_1741	4	5	3	1	5	N
SL2.50ch00:10672257-10672521	Cluster_1742	2	5	3	5	18	24
SL2.50ch00:10673509-10673577	Cluster_1743	1	1	1	0	1	N
SL2.50ch00:10674153-10674373	Cluster_1744	6	3	8	2	3	N
SL2.50ch00:10675406-10675474	Cluster_1745	0	0	3	0	0	N
SL2.50ch00:10675828-10676307	Cluster_1746	8	8	10	9	14	N
SL2.50ch00:10677044-10677249	Cluster_1747	1	1	3	6	5	N
SL2.50ch00:10677350-10677476	Cluster_1748	10	11	27	14	13	N
SL2.50ch00:10677712-10678258	Cluster_1749	1504	1798	3082	3177	2216	N
SL2.50ch00:10680559-10680696	Cluster_1750	3	0	2	2	1	N
SL2.50ch00:10681004-10681369	Cluster_1751	9	6	6	10	4	N
SL2.50ch00:10681464-10681568	Cluster_1752	0	2	1	1	0	N
SL2.50ch00:10681896-10684478	Cluster_1753	155	199	541	326	279	N
SL2.50ch00:10684574-10685045	Cluster_1754	8	6	15	6	8	N
SL2.50ch00:10685164-10685724	Cluster_1755	19	18	35	41	42	N
SL2.50ch00:10685820-10686289	Cluster_1756	11	22	32	16	29	N
SL2.50ch00:10687443-10687877	Cluster_1757	3	1	3	7	4	N
SL2.50ch00:10687999-10688436	Cluster_1758	5	7	8	6	8	N
SL2.50ch00:10688548-10690336	Cluster_1759	34	30	75	50	50	N
SL2.50ch00:10690454-10690800	Cluster_1760	1	6	4	6	12	N
SL2.50ch00:10690901-10691955	Cluster_1761	9	9	14	15	9	N
SL2.50ch00:10692103-10692251	Cluster_1762	1	1	2	3	1	21
SL2.50ch00:10692352-10692634	Cluster_1763	6	8	7	5	8	N
SL2.50ch00:10736822-10736918	Cluster_1764	1	5	0	1	0	21
SL2.50ch00:10748989-10749773	Cluster_1765	159	177	6	4	141	24
SL2.50ch00:10750487-10750547	Cluster_1766	43	33	0	0	6	24
SL2.50ch00:10751888-10752649	Cluster_1767	61	48	0	0	70	24
SL2.50ch00:10752746-10752924	Cluster_1768	0	0	0	0	5	24
SL2.50ch00:10764646-10764731	Cluster_1769	1	3	1	0	3	24
SL2.50ch00:10765328-10765444	Cluster_1770	4	1	0	0	2	23
SL2.50ch00:10765577-10765683	Cluster_1771	1	2	0	1	2	N
SL2.50ch00:10766868-10767023	Cluster_1772	1	1	0	0	2	24
SL2.50ch00:10768783-10769266	Cluster_1773	9	9	2	0	29	N
SL2.50ch00:10769989-10770061	Cluster_1774	0	2	0	0	1	24
SL2.50ch00:10773212-10773672	Cluster_1775	5	1	0	0	5	24
SL2.50ch00:10825299-10825424	Cluster_1776	1	3	0	0	1	23
SL2.50ch00:10828370-10828475	Cluster_1777	2	0	0	0	6	24
SL2.50ch00:10830798-10830904	Cluster_1778	2	3	0	0	0	24
SL2.50ch00:10831922-10832055	Cluster_1779	1	4	2	2	2	22
SL2.50ch00:10835359-10835482	Cluster_1780	2	0	1	1	0	21
SL2.50ch00:10859508-10859983	Cluster_1781	7	9	0	1	10	24
SL2.50ch00:10860633-10860817	Cluster_1782	139	167	0	2	41	24
SL2.50ch00:10862268-10862339	Cluster_1783	4	0	0	0	2	N
SL2.50ch00:10863434-10863559	Cluster_1784	2	0	0	0	3	24
SL2.50ch00:10863717-10863862	Cluster_1785	0	2	0	0	5	24
SL2.50ch00:10864081-10864115	Cluster_1786	0	0	0	0	5	24
SL2.50ch00:10864195-10864286	Cluster_1787	3	5	0	0	1	N
SL2.50ch00:10865829-10866718	Cluster_1788	34	42	2	2	55	24
SL2.50ch00:10867037-10867211	Cluster_1789	2	0	0	0	5	24
SL2.50ch00:10867538-10867680	Cluster_1790	1	0	0	1	4	23
SL2.50ch00:10869949-10870168	Cluster_1791	1	2	0	0	2	24
SL2.50ch00:10871658-10871787	Cluster_1792	0	0	0	0	3	N
SL2.50ch00:10877867-10877995	Cluster_1793	2	0	0	0	6	N
SL2.50ch00:10878104-10878224	Cluster_1794	0	2	0	0	2	24
SL2.50ch00:10880519-10880718	Cluster_1795	2	1	0	0	3	24
SL2.50ch00:10881011-10881104	Cluster_1796	2	2	0	0	8	24
SL2.50ch00:10881187-10881223	Cluster_1797	2	3	0	0	4	24
SL2.50ch00:10882141-10882242	Cluster_1798	1	3	1	0	1	N
SL2.50ch00:10882416-10882560	Cluster_1799	1	0	2	3	1	N
SL2.50ch00:10883647-10883903	Cluster_1800	17	31	10	5	21	24
SL2.50ch00:10904676-10904758	Cluster_1801	1	1	0	0	4	24
SL2.50ch00:10909239-10909430	Cluster_1802	2	4	0	1	4	24
SL2.50ch00:10914500-10914617	Cluster_1803	1	0	3	1	1	N
SL2.50ch00:10951280-10951557	Cluster_1804	3	2	1	2	1	N
SL2.50ch00:10960796-10960974	Cluster_1805	6	1	6	2	3	N
SL2.50ch00:10975891-10975963	Cluster_1806	3	0	0	0	0	24
SL2.50ch00:10978067-10978315	Cluster_1807	5	3	0	0	7	24
SL2.50ch00:10981034-10981167	Cluster_1808	3	0	0	0	3	24
SL2.50ch00:10999080-10999208	Cluster_1809	6	2	5	6	13	22
SL2.50ch00:11015559-11015681	Cluster_1810	0	1	0	1	3	N
SL2.50ch00:11055204-11055320	Cluster_1811	1	3	0	1	2	N
SL2.50ch00:11055515-11058207	Cluster_1812	116	126	269	246	154	N
SL2.50ch00:11058726-11059209	Cluster_1813	3	12	8	2	8	N
SL2.50ch00:11059310-11059893	Cluster_1814	9	5	14	8	4	N
SL2.50ch00:11060095-11060290	Cluster_1815	1	2	2	2	0	N
SL2.50ch00:11060560-11060778	Cluster_1816	1	0	2	2	2	21
SL2.50ch00:11061186-11061351	Cluster_1817	1	2	1	0	7	N
SL2.50ch00:11061460-11061699	Cluster_1818	0	2	1	1	2	N
SL2.50ch00:11061785-11062005	Cluster_1819	2	2	1	1	1	N
SL2.50ch00:11062418-11063073	Cluster_1820	8	7	13	15	10	N
SL2.50ch00:11063319-11063480	Cluster_1821	1	1	0	1	6	N
SL2.50ch00:11063804-11064527	Cluster_1822	9	9	8	6	12	N
SL2.50ch00:11065533-11065931	Cluster_1823	4	5	4	5	7	N
SL2.50ch00:11066074-11066307	Cluster_1824	3	5	7	5	2	N
SL2.50ch00:11066845-11067960	Cluster_1825	101	180	232	245	186	N
SL2.50ch00:11068039-11068090	Cluster_1826	1	0	1	1	1	N
SL2.50ch00:11068635-11069454	Cluster_1827	87	63	159	142	98	N
SL2.50ch00:11069550-11070056	Cluster_1828	56	52	123	98	75	N
SL2.50ch00:11070267-11070579	Cluster_1829	2	4	8	7	20	N
SL2.50ch00:11070668-11070921	Cluster_1830	4	4	5	6	5	N
SL2.50ch00:11071157-11071516	Cluster_1831	31	17	10	6	41	N
SL2.50ch00:11071623-11074394	Cluster_1832	104	119	252	161	221	N
SL2.50ch00:11074490-11074724	Cluster_1833	5	5	4	3	16	N
SL2.50ch00:11074811-11075229	Cluster_1834	3	7	5	9	8	N
SL2.50ch00:11075677-11075848	Cluster_1835	1	2	1	3	2	N
SL2.50ch00:11076011-11076537	Cluster_1836	5	7	6	5	10	N
SL2.50ch00:11077006-11077133	Cluster_1837	1	1	0	1	0	23
SL2.50ch00:11253694-11253877	Cluster_1838	3	1	0	0	3	23
SL2.50ch00:11258895-11259037	Cluster_1839	0	2	0	0	3	24
SL2.50ch00:11259222-11259845	Cluster_1840	5	7	0	0	24	24
SL2.50ch00:11259957-11260262	Cluster_1841	4	3	0	0	4	24
SL2.50ch00:11261284-11261489	Cluster_1842	2	1	0	0	5	24
SL2.50ch00:11271467-11271582	Cluster_1843	1	0	1	0	1	22
SL2.50ch00:11280101-11280187	Cluster_1844	6	0	0	0	2	24
SL2.50ch00:11297563-11297683	Cluster_1845	0	1	0	0	2	22
SL2.50ch00:11302919-11303100	Cluster_1846	0	1	1	1	1	N
SL2.50ch00:11304067-11304131	Cluster_1847	0	3	0	0	2	21
SL2.50ch00:11311731-11312015	Cluster_1848	2	4	1	1	1	24
SL2.50ch00:11313070-11313142	Cluster_1849	1	0	1	1	1	N
SL2.50ch00:11313240-11313526	Cluster_1850	1	0	0	2	1	22
SL2.50ch00:11315413-11315598	Cluster_1851	2	2	3	0	0	24
SL2.50ch00:11379570-11379747	Cluster_1852	2	6	0	0	4	24
SL2.50ch00:11380105-11380315	Cluster_1853	1	4	0	0	13	24
SL2.50ch00:11396512-11396705	Cluster_1854	0	1	0	0	1	21
SL2.50ch00:11397563-11397813	Cluster_1855	1	1	0	1	3	N
SL2.50ch00:11400539-11400927	Cluster_1856	2	6	1	4	0	N
SL2.50ch00:11443111-11443234	Cluster_1857	2	0	2	0	0	N
SL2.50ch00:11476923-11477116	Cluster_1858	2	5	0	1	4	24
SL2.50ch00:11478712-11479063	Cluster_1859	11	6	3	2	18	24
SL2.50ch00:11479666-11480245	Cluster_1860	9	7	4	1	22	24
SL2.50ch00:11488751-11488967	Cluster_1861	1	2	0	0	3	N
SL2.50ch00:11490145-11490452	Cluster_1862	3	3	1	1	9	N
SL2.50ch00:11507662-11507818	Cluster_1863	0	5	1	0	5	N
SL2.50ch00:11538086-11538317	Cluster_1864	3	3	4	0	0	N
SL2.50ch00:11540595-11540653	Cluster_1865	2	3	1	3	1	N
SL2.50ch00:11546422-11546524	Cluster_1866	3	0	0	0	2	N
SL2.50ch00:11590905-11590967	Cluster_1867	1	0	1	0	3	N
SL2.50ch00:11631373-11631585	Cluster_1868	5	0	0	0	3	24
SL2.50ch00:11633083-11633144	Cluster_1869	2	1	0	0	1	24
SL2.50ch00:11633293-11633541	Cluster_1870	1	1	0	0	18	24
SL2.50ch00:11633917-11634013	Cluster_1871	1	2	0	0	11	24
SL2.50ch00:11634808-11634890	Cluster_1872	3	1	0	0	4	N
SL2.50ch00:11635151-11635224	Cluster_1873	1	3	0	0	4	24
SL2.50ch00:11636318-11636503	Cluster_1874	1	2	0	0	2	N
SL2.50ch00:11636891-11637093	Cluster_1875	0	1	0	0	3	24
SL2.50ch00:11639527-11639667	Cluster_1876	0	0	1	0	3	23
SL2.50ch00:11649200-11649273	Cluster_1877	2	0	0	0	1	20
SL2.50ch00:11656623-11656700	Cluster_1878	2	3	0	0	0	22
SL2.50ch00:11673331-11673474	Cluster_1879	3	4	0	0	6	22
SL2.50ch00:11681302-11682034	Cluster_1880	71	50	6	3	163	24
SL2.50ch00:11682319-11682507	Cluster_1881	6	1	1	0	6	24
SL2.50ch00:11684721-11685119	Cluster_1882	6	5	8	10	10	22
SL2.50ch00:11686259-11686314	Cluster_1883	5	0	0	0	0	22
SL2.50ch00:11690807-11691714	Cluster_1884	297	297	696	586	312	N
SL2.50ch00:11693106-11693564	Cluster_1885	3	2	1	0	2	24
SL2.50ch00:11701219-11701247	Cluster_1886	0	1	0	0	2	24
SL2.50ch00:11708165-11708256	Cluster_1887	1	0	0	0	2	24
SL2.50ch00:11711838-11712076	Cluster_1888	3	5	0	0	56	24
SL2.50ch00:11712653-11712783	Cluster_1889	1	1	0	0	3	24
SL2.50ch00:11712965-11713135	Cluster_1890	0	0	0	0	9	24
SL2.50ch00:11713409-11713515	Cluster_1891	2	1	0	0	3	24
SL2.50ch00:11715559-11715620	Cluster_1892	1	0	0	0	5	24
SL2.50ch00:11716235-11716334	Cluster_1893	3	0	0	0	4	24
SL2.50ch00:11716801-11716973	Cluster_1894	0	0	0	0	8	24
SL2.50ch00:11717180-11717216	Cluster_1895	0	0	0	0	5	24
SL2.50ch00:11717553-11717693	Cluster_1896	1	0	0	0	4	24
SL2.50ch00:11720964-11721116	Cluster_1897	1	0	1	0	2	24
SL2.50ch00:11764786-11764804	Cluster_1898	5	3	0	0	0	N
SL2.50ch00:11773920-11773978	Cluster_1899	0	1	2	0	3	N
SL2.50ch00:11774084-11775584	Cluster_1900	423	269	818	578	491	N
SL2.50ch00:11777482-11777630	Cluster_1901	1	0	1	1	5	N
SL2.50ch00:11777801-11777996	Cluster_1902	0	6	1	4	16	N
SL2.50ch00:11778071-11778121	Cluster_1903	2	5	8	4	4	N
SL2.50ch00:11780819-11780949	Cluster_1904	1	5	2	0	4	24
SL2.50ch00:11781304-11781528	Cluster_1905	6	2	2	1	2	N
SL2.50ch00:11781623-11781698	Cluster_1906	1	0	3	1	2	N
SL2.50ch00:11781796-11781953	Cluster_1907	2	0	5	2	3	N
SL2.50ch00:11782549-11786063	Cluster_1908	425	429	1261	933	722	N
SL2.50ch00:11798399-11798639	Cluster_1909	450	320	685	489	387	N
SL2.50ch00:11798772-11798898	Cluster_1910	0	1	2	3	2	N
SL2.50ch00:11799053-11804012	Cluster_1911	33423	36756	124839	103943	34957	N
SL2.50ch00:11804147-11804777	Cluster_1912	79	94	171	153	100	N
SL2.50ch00:11804945-11805346	Cluster_1913	2	6	4	11	11	N
SL2.50ch00:11805451-11806311	Cluster_1914	27	37	64	63	45	N
SL2.50ch00:11806415-11810324	Cluster_1915	156	211	413	277	267	N
SL2.50ch00:11842912-11843064	Cluster_1916	1	0	0	0	5	24
SL2.50ch00:11858943-11859060	Cluster_1917	1	2	0	0	2	21
SL2.50ch00:11859315-11859653	Cluster_1918	0	3	0	0	4	N
SL2.50ch00:11860243-11860320	Cluster_1919	2	2	0	1	1	24
SL2.50ch00:11860463-11860581	Cluster_1920	1	2	0	0	0	N
SL2.50ch00:11861621-11861938	Cluster_1921	1	3	0	0	4	23
SL2.50ch00:11862469-11862581	Cluster_1922	2	4	0	0	3	24
SL2.50ch00:11862686-11862830	Cluster_1923	2	0	0	0	2	N
SL2.50ch00:11862922-11863647	Cluster_1924	9	6	0	0	14	24
SL2.50ch00:11863944-11864159	Cluster_1925	1	2	0	0	2	24
SL2.50ch00:11865527-11865705	Cluster_1926	3	2	0	0	6	24
SL2.50ch00:11865800-11865989	Cluster_1927	3	0	0	0	12	24
SL2.50ch00:11866079-11867071	Cluster_1928	21	13	3	0	32	24
SL2.50ch00:11867185-11867576	Cluster_1929	3	2	0	0	9	24
SL2.50ch00:11867736-11868321	Cluster_1930	13	22	0	0	21	24
SL2.50ch00:11868507-11868695	Cluster_1931	2	3	0	0	1	24
SL2.50ch00:11891906-11892576	Cluster_1932	51	52	1	1	24	24
SL2.50ch00:11892727-11893937	Cluster_1933	57	77	65	39	190	24
SL2.50ch00:11894220-11895308	Cluster_1934	57	58	74	36	189	24
SL2.50ch00:11895691-11896637	Cluster_1935	166	119	1	2	329	24
SL2.50ch00:11896857-11897109	Cluster_1936	2	1	0	0	3	24
SL2.50ch00:11897695-11897801	Cluster_1937	2	0	0	0	7	24
SL2.50ch00:11897961-11898350	Cluster_1938	19	35	0	1	16	24
SL2.50ch00:11898758-11898825	Cluster_1939	1	5	0	0	2	24
SL2.50ch00:11899432-11899509	Cluster_1940	1	1	0	0	4	24
SL2.50ch00:11899611-11900890	Cluster_1941	230	245	7	9	556	24
SL2.50ch00:11901403-11901697	Cluster_1942	111	136	1	0	51	24
SL2.50ch00:11901798-11901897	Cluster_1943	3	0	0	1	11	24
SL2.50ch00:11902151-11902299	Cluster_1944	20	29	1	1	96	24
SL2.50ch00:11915670-11915707	Cluster_1945	2	4	0	0	2	22
SL2.50ch00:11933917-11934038	Cluster_1946	1	1	4	0	1	22
SL2.50ch00:11935215-11935316	Cluster_1947	1	3	0	0	1	N
SL2.50ch00:11944401-11944570	Cluster_1948	3	4	0	0	3	21
SL2.50ch00:11945957-11946220	Cluster_1949	0	2	4	4	3	N
SL2.50ch00:11966552-11967148	Cluster_1950	3	7	4	8	3	N
SL2.50ch00:11967549-11968148	Cluster_1951	3	3	4	9	8	N
SL2.50ch00:11968307-11972650	Cluster_1952	1632	2180	4980	4446	2701	N
SL2.50ch00:11972732-11972850	Cluster_1953	1	3	2	5	1	N
SL2.50ch00:11973187-11973352	Cluster_1954	0	1	1	1	0	N
SL2.50ch00:11973684-11974287	Cluster_1955	10	21	5	25	21	N
SL2.50ch00:11974457-11974761	Cluster_1956	0	1	2	2	4	21
SL2.50ch00:11975378-11975588	Cluster_1957	1	0	1	2	8	N
SL2.50ch00:11975890-11976187	Cluster_1958	1	1	0	1	4	21
SL2.50ch00:11976264-11976413	Cluster_1959	2	0	1	0	1	22
SL2.50ch00:11976517-11976708	Cluster_1960	2	0	2	0	1	21
SL2.50ch00:11990875-11990922	Cluster_1961	1	1	1	0	1	20
SL2.50ch00:12004524-12004552	Cluster_1962	1	2	0	0	2	24
SL2.50ch00:12006671-12007072	Cluster_1963	6	2	6	4	4	N
SL2.50ch00:12007153-12007831	Cluster_1964	7	7	10	6	4	N
SL2.50ch00:12007971-12008366	Cluster_1965	8	10	9	8	14	N
SL2.50ch00:12008823-12009362	Cluster_1966	5	3	3	5	11	24
SL2.50ch00:12009460-12009687	Cluster_1967	5	5	1	0	15	24
SL2.50ch00:12009762-12010612	Cluster_1968	7	12	4	9	13	N
SL2.50ch00:12010688-12011948	Cluster_1969	19	13	27	23	49	N
SL2.50ch00:12012035-12016104	Cluster_1970	237	292	477	540	434	N
SL2.50ch00:12021180-12021289	Cluster_1971	1	0	0	0	4	24
SL2.50ch00:12025903-12026261	Cluster_1972	2	1	0	0	10	24
SL2.50ch00:12026850-12027096	Cluster_1973	0	1	0	0	8	24
SL2.50ch00:12027233-12027376	Cluster_1974	1	2	0	0	6	24
SL2.50ch00:12027503-12027814	Cluster_1975	1	3	2	1	11	24
SL2.50ch00:12027922-12028261	Cluster_1976	2	0	1	1	7	24
SL2.50ch00:12028565-12028652	Cluster_1977	1	0	0	0	5	24
SL2.50ch00:12029695-12029742	Cluster_1978	2	2	0	0	5	24
SL2.50ch00:12031200-12031399	Cluster_1979	1	2	0	0	7	24
SL2.50ch00:12032709-12032837	Cluster_1980	0	1	1	0	3	N
SL2.50ch00:12032917-12033065	Cluster_1981	2	2	0	0	4	24
SL2.50ch00:12035953-12036092	Cluster_1982	2	2	0	0	7	24
SL2.50ch00:12036248-12036992	Cluster_1983	8	9	0	0	37	24
SL2.50ch00:12037638-12037738	Cluster_1984	1	0	0	0	5	24
SL2.50ch00:12037883-12038037	Cluster_1985	4	2	0	0	11	N
SL2.50ch00:12038230-12038369	Cluster_1986	3	4	0	0	1	24
SL2.50ch00:12039209-12039337	Cluster_1987	1	3	0	0	2	N
SL2.50ch00:12041319-12041430	Cluster_1988	3	1	0	0	5	N
SL2.50ch00:12073856-12073966	Cluster_1989	2	2	0	0	1	23
SL2.50ch00:12088065-12088270	Cluster_1990	4	4	0	0	10	24
SL2.50ch00:12101873-12102204	Cluster_1991	18	10	0	0	16	24
SL2.50ch00:12102554-12102629	Cluster_1992	4	1	0	0	1	24
SL2.50ch00:12102729-12102866	Cluster_1993	13	10	0	0	1	24
SL2.50ch00:12103079-12103446	Cluster_1994	16	15	0	0	7	24
SL2.50ch00:12103670-12103726	Cluster_1995	8	5	0	2	1	24
SL2.50ch00:12104114-12104667	Cluster_1996	15	15	0	0	6	24
SL2.50ch00:12104961-12105068	Cluster_1997	3	1	0	0	1	24
SL2.50ch00:12105462-12105495	Cluster_1998	0	1	0	0	7	N
SL2.50ch00:12105608-12106041	Cluster_1999	43	26	0	0	15	24
[truncated: 369,723 more rows]
